# Supplementary material for: Genomic signature of highland adaptation in fish: a case study in Tibetan Schizothoracinae species
Source: BMC Genomics. 2017 Dec 6;18:948. doi: 10.1186/s12864-017-4352-8 (PMC5718033; doi:10.1186/s12864-017-4352-8)
Supplement: Supplementary file 3 — Annotation of assembled unigenes in G. p. ganzihonensis transcriptome. (XLS 41915 kb) [file 12864_2017_4352_MOESM3_ESM.xls]

## Sheet: Table S2
geneID	geneLength	gill_rawfragments(22757144)	gill_FPKM	kidney_rawfragments(23414573)	kidney_FPKM	Nr-ID	Nr-Score	Nr-Evalue	Nr-annotation	Nt-ID	Nt-Score	Nt-Evalue	Nt-annotation	Swissprot-ID	Swissprot-Score	Swissprot-Evalue	Swissprot-annotation	COG-Protein-or-Domain	COG-Score	COG-Evalue	COG-ID	COG-Function-Description	KO_id	KEGG-Evalue	KEGG-Score	KEGG-Gene	ko_definition	GO-BiologicalProcess	GO-MolecularFunction	Go-CellularComponent
CL1.Contig1_All	563	0	0	0	0	gi|190358646|ref|NP_001121816.1|	231.1	1e-59	uncharacterized protein LOC565335 [Danio rerio] >gi|122890766|emb|CAM13214.1| novel protein similar to vertebrate solute carrier family 25 mitochondrial carrier; ornithine transporter member 15 (SLC25A15) [Danio rerio]	gi|190358645|ref|NM_001128344.1|	355	1e-94	Danio rerio novel protein similar to vertebrate solute carrier family 25 mitochondrial carrier; ornithine transporter member 15 (SLC25A15) (LOC565335), nuclear gene encoding mitochondrial protein, mRNA	sp|Q9Y619|ORNT1_HUMAN	174	1e-43	Mitochondrial ornithine transporter 1 OS=Homo sapiens GN=SLC25A15 PE=1 SV=1	--	--	--	--	--	K15101	3e-60	231	dre:565335	solute carrier family 25 (mitochondrial ornithine transporter) member 2/15	GO:0000066//mitochondrial ornithine transport;GO:0006520//cellular amino acid metabolic process;GO:0000050//urea cycle	GO:0000064//L-ornithine transmembrane transporter activity	GO:0016021//integral to membrane;GO:0005743//mitochondrial inner membrane
CL1.Contig2_All	591	1	0.0744	2	0.1445	gi|190358646|ref|NP_001121816.1|	205.3	1e-51	uncharacterized protein LOC565335 [Danio rerio] >gi|122890766|emb|CAM13214.1| novel protein similar to vertebrate solute carrier family 25 mitochondrial carrier; ornithine transporter member 15 (SLC25A15) [Danio rerio]	gi|190358645|ref|NM_001128344.1|	355	1e-94	Danio rerio novel protein similar to vertebrate solute carrier family 25 mitochondrial carrier; ornithine transporter member 15 (SLC25A15) (LOC565335), nuclear gene encoding mitochondrial protein, mRNA	sp|Q9Y619|ORNT1_HUMAN	145	4e-35	Mitochondrial ornithine transporter 1 OS=Homo sapiens GN=SLC25A15 PE=1 SV=1	--	--	--	--	--	K15101	2e-52	205	dre:565335	solute carrier family 25 (mitochondrial ornithine transporter) member 2/15	GO:0000066//mitochondrial ornithine transport;GO:0006520//cellular amino acid metabolic process;GO:0000050//urea cycle	GO:0000064//L-ornithine transmembrane transporter activity	GO:0016021//integral to membrane;GO:0005743//mitochondrial inner membrane
CL10.Contig1_All	1765	746	18.5728	28	0.6775	gi|326666386|ref|XP_002661360.2|	181.8	8e-44	PREDICTED: hypothetical protein LOC100334512 [Danio rerio]	gi|375224530|gb|JN766823.1|	93.7	2e-15	Cyprinus carpio clone 75065 microsatellite sequence	sp|Q8C5R2|CJ047_MOUSE	81.3	7e-15	Uncharacterized protein C10orf47 homolog OS=Mus musculus PE=1 SV=3	--	--	--	--	--	K13172	6e-08	46.2	mmu:75956	serine/arginine repetitive matrix protein 2	-	-	-
CL10.Contig2_All	605	42	3.0505	0	0	gi|326666386|ref|XP_002661360.2|	87.8	2e-16	PREDICTED: hypothetical protein LOC100334512 [Danio rerio]	gi|326666385|ref|XM_002661314.2|	129	1e-26	PREDICTED: Danio rerio hypothetical protein LOC100334512 (LOC100334512), mRNA	--	--	--	--	--	--	--	--	--	--	--	--	--	--	-	-	-
CL100.Contig1_All	1138	2	0.0772	6	0.2252	gi|317419122|emb|CBN81159.1|	110.9	1e-120	SAP30-binding protein [Dicentrarchus labrax]	gi|41054652|ref|NM_199565.1|	527	1e-146	Danio rerio SAP30 binding protein (sap30bp), mRNA >gi|28856235|gb|BC048030.1| Danio rerio SAP30 binding protein, mRNA (cDNA clone MGC:55340 IMAGE:2601139), complete cds	sp|Q9UHR5|S30BP_HUMAN	307	3e-83	SAP30-binding protein OS=Homo sapiens GN=SAP30BP PE=1 SV=1	--	--	--	--	--	K04520	5e-06	52.8	oaa:100090292	amyloid beta (A4) protein	GO:0006917//induction of apoptosis	GO:0005515//protein binding	GO:0005730//nucleolus;GO:0045111//intermediate filament cytoskeleton
CL100.Contig2_All	1030	3	0.128	6	0.2488	gi|317419122|emb|CBN81159.1|	110.9	6e-126	SAP30-binding protein [Dicentrarchus labrax]	gi|41054652|ref|NM_199565.1|	821	0	Danio rerio SAP30 binding protein (sap30bp), mRNA >gi|28856235|gb|BC048030.1| Danio rerio SAP30 binding protein, mRNA (cDNA clone MGC:55340 IMAGE:2601139), complete cds	sp|Q9UHR5|S30BP_HUMAN	325	1e-88	SAP30-binding protein OS=Homo sapiens GN=SAP30BP PE=1 SV=1	--	--	--	--	--	K04520	3e-06	53.1	oaa:100090292	amyloid beta (A4) protein	GO:0006917//induction of apoptosis;GO:0006355//regulation of transcription, DNA-dependent	GO:0005515//protein binding	GO:0005730//nucleolus;GO:0045111//intermediate filament cytoskeleton
CL100.Contig3_All	1549	44	1.2482	62	1.7094	gi|41054653|ref|NP_955859.1|	551.6	3e-155	SAP30-binding protein [Danio rerio] >gi|28856236|gb|AAH48030.1| SAP30 binding protein [Danio rerio] >gi|182890982|gb|AAI64075.1| Sap30bp protein [Danio rerio]	gi|41054652|ref|NM_199565.1|	1009	0	Danio rerio SAP30 binding protein (sap30bp), mRNA >gi|28856235|gb|BC048030.1| Danio rerio SAP30 binding protein, mRNA (cDNA clone MGC:55340 IMAGE:2601139), complete cds	sp|Q9UHR5|S30BP_HUMAN	417	4e-116	SAP30-binding protein OS=Homo sapiens GN=SAP30BP PE=1 SV=1	--	--	--	--	--	K03138	4e-07	57	der:Dere_GG13412	transcription initiation factor TFIIF subunit alpha	GO:0006917//induction of apoptosis;GO:0006355//regulation of transcription, DNA-dependent	GO:0005515//protein binding	GO:0005730//nucleolus;GO:0045111//intermediate filament cytoskeleton
CL100.Contig4_All	2224	37	0.7311	45	0.8642	gi|41054653|ref|NP_955859.1|	432.9	2e-119	SAP30-binding protein [Danio rerio] >gi|28856236|gb|AAH48030.1| SAP30 binding protein [Danio rerio] >gi|182890982|gb|AAI64075.1| Sap30bp protein [Danio rerio]	gi|41054652|ref|NM_199565.1|	527	1e-146	Danio rerio SAP30 binding protein (sap30bp), mRNA >gi|28856235|gb|BC048030.1| Danio rerio SAP30 binding protein, mRNA (cDNA clone MGC:55340 IMAGE:2601139), complete cds	sp|Q9UHR5|S30BP_HUMAN	305	2e-82	SAP30-binding protein OS=Homo sapiens GN=SAP30BP PE=1 SV=1	--	--	--	--	--	K15296	2e-68	261	dre:327082	alpha-soluble NSF attachment protein	GO:0006917//induction of apoptosis	GO:0005515//protein binding	GO:0005730//nucleolus;GO:0045111//intermediate filament cytoskeleton
CL100.Contig5_All	2116	59	1.2252	65	1.3119	gi|41054653|ref|NP_955859.1|	451.1	9e-125	SAP30-binding protein [Danio rerio] >gi|28856236|gb|AAH48030.1| SAP30 binding protein [Danio rerio] >gi|182890982|gb|AAI64075.1| Sap30bp protein [Danio rerio]	gi|41054652|ref|NM_199565.1|	821	0	Danio rerio SAP30 binding protein (sap30bp), mRNA >gi|28856235|gb|BC048030.1| Danio rerio SAP30 binding protein, mRNA (cDNA clone MGC:55340 IMAGE:2601139), complete cds	sp|Q9UHR5|S30BP_HUMAN	323	7e-88	SAP30-binding protein OS=Homo sapiens GN=SAP30BP PE=1 SV=1	--	--	--	--	--	K15296	2e-68	261	dre:327082	alpha-soluble NSF attachment protein	GO:0006917//induction of apoptosis;GO:0006355//regulation of transcription, DNA-dependent	GO:0005515//protein binding	GO:0005730//nucleolus;GO:0045111//intermediate filament cytoskeleton
CL1000.Contig1_All	5558	319	2.5221	535	4.111	gi|347920999|ref|NP_991260.2|	2880.5	0	plexin D1 precursor [Danio rerio] >gi|49339463|gb|AAT64905.1| plexin D1 [Danio rerio]	gi|347920998|ref|NM_205697.2|	1715	0	Danio rerio plexin D1 (plxnd1), mRNA >gi|49339462|gb|AY648302.1| Danio rerio plexin D1 mRNA, complete cds	sp|Q9Y4D7|PLXD1_HUMAN	1990	0	Plexin-D1 OS=Homo sapiens GN=PLXND1 PE=1 SV=3	--	--	--	--	--	K06822	0	2015	gga:416124	plexin D	GO:0071526;GO:0007411//axon guidance;GO:0035476;GO:0007416//synapse assembly;GO:0060666//dichotomous subdivision of terminal units involved in salivary gland branching;GO:0043542//endothelial cell migration;GO:0048048//embryonic eye morphogenesis;GO:0030334//regulation of cell migration;GO:0002040//sprouting angiogenesis;GO:0001569//patterning of blood vessels;GO:0045765//regulation of angiogenes…	GO:0017154//semaphorin receptor activity;GO:0005515//protein binding	GO:0005622//intracellular;GO:0005887//integral to plasma membrane
CL1000.Contig2_All	5220	18	0.1515	57	0.4664	gi|347920999|ref|NP_991260.2|	2180.6	0	plexin D1 precursor [Danio rerio] >gi|49339463|gb|AAT64905.1| plexin D1 [Danio rerio]	gi|347920998|ref|NM_205697.2|	848	0	Danio rerio plexin D1 (plxnd1), mRNA >gi|49339462|gb|AY648302.1| Danio rerio plexin D1 mRNA, complete cds	sp|Q9Y4D7|PLXD1_HUMAN	1341	0	Plexin-D1 OS=Homo sapiens GN=PLXND1 PE=1 SV=3	--	--	--	--	--	K06822	0	1365	gga:416124	plexin D	GO:0071526;GO:0007411//axon guidance;GO:0035476;GO:0060666//dichotomous subdivision of terminal units involved in salivary gland branching;GO:0043542//endothelial cell migration;GO:0048048//embryonic eye morphogenesis;GO:0030334//regulation of cell migration;GO:0002040//sprouting angiogenesis;GO:0001569//patterning of blood vessels;GO:0045765//regulation of angiogenesis	GO:0017154//semaphorin receptor activity;GO:0005515//protein binding	GO:0005622//intracellular;GO:0005887//integral to plasma membrane
CL1000.Contig3_All	7740	144	0.8175	275	1.5174	gi|347920999|ref|NP_991260.2|	3058.9	0	plexin D1 precursor [Danio rerio] >gi|49339463|gb|AAT64905.1| plexin D1 [Danio rerio]	gi|347920998|ref|NM_205697.2|	2024	0	Danio rerio plexin D1 (plxnd1), mRNA >gi|49339462|gb|AY648302.1| Danio rerio plexin D1 mRNA, complete cds	sp|Q9Y4D7|PLXD1_HUMAN	2165	0	Plexin-D1 OS=Homo sapiens GN=PLXND1 PE=1 SV=3	--	--	--	--	--	K06822	0	2194	gga:416124	plexin D	GO:0071526;GO:0007411//axon guidance;GO:0035476;GO:0007416//synapse assembly;GO:0060666//dichotomous subdivision of terminal units involved in salivary gland branching;GO:0043542//endothelial cell migration;GO:0048048//embryonic eye morphogenesis;GO:0030334//regulation of cell migration;GO:0002040//sprouting angiogenesis;GO:0001569//patterning of blood vessels;GO:0045765//regulation of angiogenes…	GO:0017154//semaphorin receptor activity;GO:0005515//protein binding	GO:0005622//intracellular;GO:0005887//integral to plasma membrane
CL1000.Contig4_All	4201	3	0.0314	21	0.2135	gi|347920999|ref|NP_991260.2|	1815	0	plexin D1 precursor [Danio rerio] >gi|49339463|gb|AAT64905.1| plexin D1 [Danio rerio]	gi|347920998|ref|NM_205697.2|	787	0	Danio rerio plexin D1 (plxnd1), mRNA >gi|49339462|gb|AY648302.1| Danio rerio plexin D1 mRNA, complete cds	sp|Q9Y4D7|PLXD1_HUMAN	1072	0	Plexin-D1 OS=Homo sapiens GN=PLXND1 PE=1 SV=3	DR2133	52.8	5e-06	COG4372	Uncharacterized protein conserved in bacteria with the myosin-like domain	K06822	0	1107	gga:416124	plexin D	GO:0071526;GO:0007411//axon guidance;GO:0035476;GO:0060666//dichotomous subdivision of terminal units involved in salivary gland branching;GO:0043542//endothelial cell migration;GO:0048048//embryonic eye morphogenesis;GO:0030334//regulation of cell migration;GO:0002040//sprouting angiogenesis;GO:0001569//patterning of blood vessels;GO:0045765//regulation of angiogenesis	GO:0017154//semaphorin receptor activity;GO:0005515//protein binding	GO:0005622//intracellular;GO:0005887//integral to plasma membrane
CL1000.Contig5_All	1758	36	0.8998	109	2.648	gi|347920999|ref|NP_991260.2|	761.1	0	plexin D1 precursor [Danio rerio] >gi|49339463|gb|AAT64905.1| plexin D1 [Danio rerio]	gi|347920998|ref|NM_205697.2|	214	9e-52	Danio rerio plexin D1 (plxnd1), mRNA >gi|49339462|gb|AY648302.1| Danio rerio plexin D1 mRNA, complete cds	sp|Q9Y4D7|PLXD1_HUMAN	398	2e-110	Plexin-D1 OS=Homo sapiens GN=PLXND1 PE=1 SV=3	--	--	--	--	--	K06822	4e-120	432	gga:416124	plexin D	GO:0001569//patterning of blood vessels;GO:0035476;GO:0007165//signal transduction;GO:0002040//sprouting angiogenesis;GO:0048048//embryonic eye morphogenesis	GO:0004872//receptor activity	GO:0005622//intracellular;GO:0016021//integral to membrane
CL10000.Contig1_All	218	12	2.4188	1	0.1959	--	--	--	--	--	--	--	--	--	--	--	--	--	--	--	--	--	--	--	--	--	--	-	-	-
CL10001.Contig1_All	680	16	1.0339	19	1.1933	--	--	--	--	--	--	--	--	--	--	--	--	--	--	--	--	--	--	--	--	--	--	-	-	-
CL10001.Contig2_All	703	26	1.6252	25	1.5188	--	--	--	--	--	--	--	--	--	--	--	--	--	--	--	--	--	--	--	--	--	--	-	-	-
CL10001.Contig3_All	405	5	0.5425	14	1.4763	--	--	--	--	--	--	--	--	--	--	--	--	--	--	--	--	--	--	--	--	--	--	-	-	-
CL10001.Contig4_All	382	27	3.1059	23	2.5715	--	--	--	--	--	--	--	--	--	--	--	--	--	--	--	--	--	--	--	--	--	--	-	-	-
CL10001.Contig5_All	673	19	1.2406	22	1.3961	--	--	--	--	--	--	--	--	--	--	--	--	--	--	--	--	--	--	--	--	--	--	-	-	-
CL10001.Contig6_All	691	11	0.6995	9	0.5563	--	--	--	--	--	--	--	--	--	--	--	--	--	--	--	--	--	--	--	--	--	--	-	-	-
CL10002.Contig1_All	2995	412	6.0448	433	6.1745	gi|170172595|ref|NP_001116223.1|	1648.2	0	phosphofurin acidic cluster sorting protein 2 [Danio rerio] >gi|156105601|gb|ABU49225.1| phosphofurin acidic cluster sorting protein 2 [Danio rerio]	gi|170172594|ref|NM_001122751.1|	2926	0	Danio rerio phosphofurin acidic cluster sorting protein 2 (pacs2), mRNA >gi|156105600|gb|EF531599.1| Danio rerio phosphofurin acidic cluster sorting protein 2 mRNA, complete cds	sp|Q86VP3|PACS2_HUMAN	1291	0	Phosphofurin acidic cluster sorting protein 2 OS=Homo sapiens GN=PACS2 PE=1 SV=3	--	--	--	--	--	--	--	--	--	--	GO:0072661;GO:0006915//apoptosis;GO:0044419//interspecies interaction between organisms	-	GO:0005788//endoplasmic reticulum lumen;GO:0005739//mitochondrion
CL10002.Contig2_All	487	12	1.0828	31	2.7186	gi|170172595|ref|NP_001116223.1|	236.1	3e-61	phosphofurin acidic cluster sorting protein 2 [Danio rerio] >gi|156105601|gb|ABU49225.1| phosphofurin acidic cluster sorting protein 2 [Danio rerio]	gi|170172594|ref|NM_001122751.1|	408	1e-111	Danio rerio phosphofurin acidic cluster sorting protein 2 (pacs2), mRNA >gi|156105600|gb|EF531599.1| Danio rerio phosphofurin acidic cluster sorting protein 2 mRNA, complete cds	sp|Q86VP3|PACS2_HUMAN	194	5e-50	Phosphofurin acidic cluster sorting protein 2 OS=Homo sapiens GN=PACS2 PE=1 SV=3	--	--	--	--	--	--	--	--	--	--	-	-	-
CL10003.Contig1_All	382	4	0.4601	3	0.3354	--	--	--	--	--	--	--	--	--	--	--	--	--	--	--	--	--	--	--	--	--	--	-	-	-
CL10004.Contig1_All	2628	14	0.2341	7	0.1138	gi|189533646|ref|XP_001923018.1|	825.5	0	PREDICTED: nucleoporin NUP188 homolog [Danio rerio]	gi|292625153|ref|XM_001922983.2|	1671	0	PREDICTED: Danio rerio nucleoporin 188 (nup188), mRNA	sp|Q5SRE5|NU188_HUMAN	655	0	Nucleoporin NUP188 homolog OS=Homo sapiens GN=NUP188 PE=1 SV=1	--	--	--	--	--	K14311	0	825	dre:559225	nuclear pore complex protein Nup188	-	-	-
CL10004.Contig2_All	2817	10	0.156	9	0.1364	gi|189533646|ref|XP_001923018.1|	1718.8	0	PREDICTED: nucleoporin NUP188 homolog [Danio rerio]	gi|292625153|ref|XM_001922983.2|	2882	0	PREDICTED: Danio rerio nucleoporin 188 (nup188), mRNA	sp|Q5SRE5|NU188_HUMAN	1360	0	Nucleoporin NUP188 homolog OS=Homo sapiens GN=NUP188 PE=1 SV=1	--	--	--	--	--	K14311	0	1718	dre:559225	nuclear pore complex protein Nup188	GO:0005975//carbohydrate metabolic process;GO:0010827;GO:0016032//viral reproduction;GO:0019221//cytokine-mediated signaling pathway;GO:0044281;GO:0055085//transmembrane transport;GO:0051028//mRNA transport;GO:0015031//protein transport	-	GO:0005643//nuclear pore
CL10004.Contig3_All	2748	1	0.016	1	0.0155	gi|189533646|ref|XP_001923018.1|	1731.8	0	PREDICTED: nucleoporin NUP188 homolog [Danio rerio]	gi|292625153|ref|XM_001922983.2|	3416	0	PREDICTED: Danio rerio nucleoporin 188 (nup188), mRNA	sp|Q5SRE5|NU188_HUMAN	1369	0	Nucleoporin NUP188 homolog OS=Homo sapiens GN=NUP188 PE=1 SV=1	--	--	--	--	--	K14311	0	1731	dre:559225	nuclear pore complex protein Nup188	GO:0005975//carbohydrate metabolic process;GO:0010827;GO:0016032//viral reproduction;GO:0019221//cytokine-mediated signaling pathway;GO:0044281;GO:0055085//transmembrane transport;GO:0051028//mRNA transport;GO:0015031//protein transport	-	GO:0005643//nuclear pore
CL10004.Contig4_All	2738	6	0.0963	3	0.0468	gi|189533646|ref|XP_001923018.1|	889.8	0	PREDICTED: nucleoporin NUP188 homolog [Danio rerio]	gi|292625153|ref|XM_001922983.2|	1798	0	PREDICTED: Danio rerio nucleoporin 188 (nup188), mRNA	sp|Q5SRE5|NU188_HUMAN	714	0	Nucleoporin NUP188 homolog OS=Homo sapiens GN=NUP188 PE=1 SV=1	--	--	--	--	--	K14311	0	889	dre:559225	nuclear pore complex protein Nup188	-	-	-
CL10005.Contig1_All	435	11	1.1112	0	0	gi|348525970|ref|XP_003450494.1|	52	8e-06	PREDICTED: hypothetical protein LOC100698500 [Oreochromis niloticus]	--	--	--	--	--	--	--	--	--	--	--	--	--	--	--	--	--	--	-	-	-
CL10005.Contig2_All	605	31	2.2516	1	0.0706	--	--	--	--	--	--	--	--	--	--	--	--	--	--	--	--	--	--	--	--	--	--	-	-	-
CL10005.Contig3_All	281	16	2.502	1	0.152	--	--	--	--	--	--	--	--	--	--	--	--	--	--	--	--	--	--	--	--	--	--	-	-	-
CL10006.Contig1_All	1177	5	0.1867	1	0.0363	gi|82077711|sp|Q5RGJ6.1|CCD53_DANRE	298.5	3e-79	RecName: Full=WASH complex subunit CCDC53; AltName: Full=Coiled-coil domain-containing protein 53 >gi|55963401|emb|CAI11846.1| novel protein (zgc:55718) [Danio rerio]	gi|41055773|ref|NM_200173.1|	359	2e-95	Danio rerio coiled-coil domain containing 53 (ccdc53), mRNA >gi|28374276|gb|BC045438.1| Danio rerio coiled-coil domain containing 53, mRNA (cDNA clone MGC:55718 IMAGE:3816016), complete cds	sp|Q5RGJ6|CCD53_DANRE	298	2e-80	WASH complex subunit CCDC53 OS=Danio rerio GN=ccdc53 PE=2 SV=1	--	--	--	--	--	--	--	--	--	--	-	GO:0005515//protein binding	GO:0071203
CL10006.Contig2_All	1226	1	0.0358	1	0.0348	gi|82077711|sp|Q5RGJ6.1|CCD53_DANRE	298.5	3e-79	RecName: Full=WASH complex subunit CCDC53; AltName: Full=Coiled-coil domain-containing protein 53 >gi|55963401|emb|CAI11846.1| novel protein (zgc:55718) [Danio rerio]	gi|41055773|ref|NM_200173.1|	359	2e-95	Danio rerio coiled-coil domain containing 53 (ccdc53), mRNA >gi|28374276|gb|BC045438.1| Danio rerio coiled-coil domain containing 53, mRNA (cDNA clone MGC:55718 IMAGE:3816016), complete cds	sp|Q5RGJ6|CCD53_DANRE	298	2e-80	WASH complex subunit CCDC53 OS=Danio rerio GN=ccdc53 PE=2 SV=1	--	--	--	--	--	--	--	--	--	--	-	GO:0005515//protein binding	GO:0071203
CL10006.Contig3_All	1215	6	0.217	1	0.0352	gi|82077711|sp|Q5RGJ6.1|CCD53_DANRE	327.8	5e-88	RecName: Full=WASH complex subunit CCDC53; AltName: Full=Coiled-coil domain-containing protein 53 >gi|55963401|emb|CAI11846.1| novel protein (zgc:55718) [Danio rerio]	gi|41055773|ref|NM_200173.1|	428	1e-116	Danio rerio coiled-coil domain containing 53 (ccdc53), mRNA >gi|28374276|gb|BC045438.1| Danio rerio coiled-coil domain containing 53, mRNA (cDNA clone MGC:55718 IMAGE:3816016), complete cds	sp|Q5RGJ6|CCD53_DANRE	327	2e-89	WASH complex subunit CCDC53 OS=Danio rerio GN=ccdc53 PE=2 SV=1	--	--	--	--	--	--	--	--	--	--	-	GO:0005515//protein binding	GO:0071203
CL10006.Contig4_All	1266	0	0	0	0	gi|82077711|sp|Q5RGJ6.1|CCD53_DANRE	327.8	6e-88	RecName: Full=WASH complex subunit CCDC53; AltName: Full=Coiled-coil domain-containing protein 53 >gi|55963401|emb|CAI11846.1| novel protein (zgc:55718) [Danio rerio]	gi|41055773|ref|NM_200173.1|	428	1e-116	Danio rerio coiled-coil domain containing 53 (ccdc53), mRNA >gi|28374276|gb|BC045438.1| Danio rerio coiled-coil domain containing 53, mRNA (cDNA clone MGC:55718 IMAGE:3816016), complete cds	sp|Q5RGJ6|CCD53_DANRE	327	3e-89	WASH complex subunit CCDC53 OS=Danio rerio GN=ccdc53 PE=2 SV=1	--	--	--	--	--	--	--	--	--	--	-	GO:0005515//protein binding	GO:0071203
CL10006.Contig5_All	726	1	0.0605	0	0	gi|82077711|sp|Q5RGJ6.1|CCD53_DANRE	83.2	1e-14	RecName: Full=WASH complex subunit CCDC53; AltName: Full=Coiled-coil domain-containing protein 53 >gi|55963401|emb|CAI11846.1| novel protein (zgc:55718) [Danio rerio]	gi|41055773|ref|NM_200173.1|	101	4e-18	Danio rerio coiled-coil domain containing 53 (ccdc53), mRNA >gi|28374276|gb|BC045438.1| Danio rerio coiled-coil domain containing 53, mRNA (cDNA clone MGC:55718 IMAGE:3816016), complete cds	sp|Q5RGJ6|CCD53_DANRE	83.2	5e-16	WASH complex subunit CCDC53 OS=Danio rerio GN=ccdc53 PE=2 SV=1	--	--	--	--	--	--	--	--	--	--	-	-	GO:0071203
CL10006.Contig6_All	763	0	0	0	0	gi|82077711|sp|Q5RGJ6.1|CCD53_DANRE	83.2	1e-14	RecName: Full=WASH complex subunit CCDC53; AltName: Full=Coiled-coil domain-containing protein 53 >gi|55963401|emb|CAI11846.1| novel protein (zgc:55718) [Danio rerio]	gi|41055773|ref|NM_200173.1|	101	4e-18	Danio rerio coiled-coil domain containing 53 (ccdc53), mRNA >gi|28374276|gb|BC045438.1| Danio rerio coiled-coil domain containing 53, mRNA (cDNA clone MGC:55718 IMAGE:3816016), complete cds	sp|Q5RGJ6|CCD53_DANRE	83.2	5e-16	WASH complex subunit CCDC53 OS=Danio rerio GN=ccdc53 PE=2 SV=1	--	--	--	--	--	--	--	--	--	--	-	-	GO:0071203
CL10007.Contig1_All	1355	51	1.6539	76	2.3955	--	--	--	--	gi|261244911|ref|NM_001166124.2|	755	0	Danio rerio apelin (apln), mRNA	--	--	--	--	--	--	--	--	--	--	--	--	--	--	-	-	-
CL10007.Contig2_All	3666	978	11.7227	1946	22.6707	--	--	--	--	gi|261244911|ref|NM_001166124.2|	755	0	Danio rerio apelin (apln), mRNA	--	--	--	--	--	--	--	--	--	--	--	--	--	--	-	-	-
CL10008.Contig1_All	247	2	0.3558	2	0.3458	--	--	--	--	gi|51174271|emb|BX649327.17|	77.8	2e-11	Zebrafish DNA sequence from clone CH211-197G15 in linkage group 22 Contains the gene for a novel protein similar to human membrane-associated RING-CH protein II (MARCH-II), the gene for a novel protein (zgc:55760), two genes for novel proteins containing a TLD domain, the 3' end of the gene for a novel protein similar to vertebrate phosphatidylinositol-4-phosphate 5-kinase type I gamma (PIP5K1C),…	--	--	--	--	--	--	--	--	--	--	--	--	--	--	-	-	-
CL10009.Contig1_All	2177	493	9.9511	473	9.2793	gi|125830121|ref|XP_700241.2|	1171	0	PREDICTED: bifunctional protein NCOAT-like [Danio rerio]	gi|326672079|ref|XM_695149.5|	950	0	PREDICTED: Danio rerio bifunctional protein NCOAT-like (LOC571547), mRNA	sp|Q8VIJ5|NCOAT_RAT	465	2e-130	Bifunctional protein NCOAT OS=Rattus norvegicus GN=Mgea5 PE=1 SV=1	--	--	--	--	--	K15719	1e-131	471	gga:423851	protein O-GlcNAcase / histone acetyltransferase [EC:3.2.1.169 2.3.1.48]	GO:0010524//positive regulation of calcium ion transport into cytosol;GO:0070265//necrotic cell death;GO:0007568//aging;GO:0006612//protein targeting to membrane;GO:0006044//N-acetylglucosamine metabolic process;GO:0048545//response to steroid hormone stimulus;GO:0051054//positive regulation of DNA metabolic process;GO:0046060//dATP metabolic process;GO:0051901//positive regulation of mitochondri…	GO:0004402//histone acetyltransferase activity;GO:0016231//beta-N-acetylglucosaminidase activity	GO:0005739//mitochondrion
CL10009.Contig2_All	951	10	0.4621	10	0.4491	gi|326672078|ref|XP_003199587.1|	474.9	2e-132	PREDICTED: bifunctional protein NCOAT-like [Danio rerio]	gi|326672079|ref|XM_695149.5|	769	0	PREDICTED: Danio rerio bifunctional protein NCOAT-like (LOC571547), mRNA	sp|Q8VIJ5|NCOAT_RAT	213	4e-55	Bifunctional protein NCOAT OS=Rattus norvegicus GN=Mgea5 PE=1 SV=1	--	--	--	--	--	K15719	1e-58	227	dre:324487	protein O-GlcNAcase / histone acetyltransferase [EC:3.2.1.169 2.3.1.48]	GO:0010524//positive regulation of calcium ion transport into cytosol;GO:0070265//necrotic cell death;GO:0007568//aging;GO:0006612//protein targeting to membrane;GO:0006044//N-acetylglucosamine metabolic process;GO:0048545//response to steroid hormone stimulus;GO:0051054//positive regulation of DNA metabolic process;GO:0046060//dATP metabolic process;GO:0051901//positive regulation of mitochondri…	GO:0004402//histone acetyltransferase activity;GO:0016231//beta-N-acetylglucosaminidase activity	GO:0005739//mitochondrion
CL1001.Contig1_All	337	2	0.2608	9	1.1406	gi|55925540|ref|NP_001007305.1|	68.2	1e-10	zinc finger MYND domain-containing protein 12 [Danio rerio] >gi|55250692|gb|AAH85655.1| Zgc:92280 [Danio rerio] >gi|169146031|emb|CAQ14254.1| novel protein similar to vertebrate zinc finger, MYND-type containing 12 (ZMYND12, zgc:92280) [Danio rerio]	gi|375196947|gb|JN739238.1|	254	2e-64	Cyprinus carpio clone 411038 microsatellite sequence	--	--	--	--	--	--	--	--	--	--	--	--	--	--	-	GO:0008270//zinc ion binding	-
CL10010.Contig1_All	375	8	0.9374	45	5.125	--	--	--	--	--	--	--	--	--	--	--	--	--	--	--	--	--	--	--	--	--	--	-	-	-
CL10011.Contig1_All	764	114	6.5568	68	3.8013	gi|213514664|ref|NP_001134535.1|	219.6	1e-55	NADH dehydrogenase 1 alpha subcomplex subunit 6 [Salmo salar] >gi|209732008|gb|ACI66873.1| NADH dehydrogenase 1 alpha subcomplex subunit 6 [Salmo salar] >gi|209734098|gb|ACI67918.1| NADH dehydrogenase 1 alpha subcomplex subunit 6 [Salmo salar]	gi|41055749|ref|NM_200968.1|	238	3e-59	Danio rerio NADH dehydrogenase (ubiquinone) 1 alpha subcomplex, 6 (ndufa6), nuclear gene encoding mitochondrial protein, mRNA >gi|27503952|gb|BC042332.1| Danio rerio NADH dehydrogenase (ubiquinone) 1 alpha subcomplex, 6, mRNA (cDNA clone MGC:56717 IMAGE:2600838), complete cds	sp|Q02366|NDUA6_BOVIN	200	3e-51	NADH dehydrogenase [ubiquinone] 1 alpha subcomplex subunit 6 OS=Bos taurus GN=NDUFA6 PE=1 SV=2	--	--	--	--	--	K03950	1e-55	216	dre:393943	NADH dehydrogenase (ubiquinone) 1 alpha subcomplex 6 [EC:1.6.5.3 1.6.99.3]	GO:0006979//response to oxidative stress;GO:0006810//transport;GO:0022900//electron transport chain	-	GO:0005747//mitochondrial respiratory chain complex I
CL10011.Contig2_All	2796	225	3.5361	360	5.4989	gi|189530915|ref|XP_688983.3|	1012.7	0	PREDICTED: xanthine dehydrogenase/oxidase [Danio rerio]	gi|189530914|ref|XM_683891.3|	1853	0	PREDICTED: Danio rerio xanthine dehydrogenase (xdh), mRNA	sp|P47990|XDH_CHICK	825	0	Xanthine dehydrogenase/oxidase OS=Gallus gallus GN=XDH PE=1 SV=1	PA1523	453	8e-127	COG4631	Xanthine dehydrogenase, molybdopterin-binding subunit B	K00106	0	1012	dre:560486	xanthine dehydrogenase/oxidase [EC:1.17.1.4 1.17.3.2]	GO:0034418//urate biosynthetic process;GO:0006195//purine nucleotide catabolic process;GO:0055114//oxidation reduction;GO:0007595//lactation;GO:0030856//regulation of epithelial cell differentiation;GO:0009115	GO:0051537//2 iron, 2 sulfur cluster binding;GO:0009055//electron carrier activity;GO:0004855//xanthine oxidase activity;GO:0004854//xanthine dehydrogenase activity;GO:0043546//molybdopterin cofactor binding;GO:0050660//FAD binding;GO:0042803//protein homodimerization activity;GO:0008762//UDP-N-acetylmuramate dehydrogenase activity;GO:0005506//iron ion binding;GO:0030151//molybdenum ion binding	GO:0005829//cytosol;GO:0005777//peroxisome;GO:0005576//extracellular region
CL10011.Contig3_All	2390	52	0.9561	121	2.1622	gi|189530915|ref|XP_688983.3|	1010.4	0	PREDICTED: xanthine dehydrogenase/oxidase [Danio rerio]	gi|189530914|ref|XM_683891.3|	1853	0	PREDICTED: Danio rerio xanthine dehydrogenase (xdh), mRNA	sp|P47990|XDH_CHICK	823	0	Xanthine dehydrogenase/oxidase OS=Gallus gallus GN=XDH PE=1 SV=1	PA1523	453	7e-127	COG4631	Xanthine dehydrogenase, molybdopterin-binding subunit B	K00106	0	1010	dre:560486	xanthine dehydrogenase/oxidase [EC:1.17.1.4 1.17.3.2]	GO:0034418//urate biosynthetic process;GO:0006195//purine nucleotide catabolic process;GO:0055114//oxidation reduction;GO:0007595//lactation;GO:0030856//regulation of epithelial cell differentiation;GO:0009115	GO:0051537//2 iron, 2 sulfur cluster binding;GO:0009055//electron carrier activity;GO:0004855//xanthine oxidase activity;GO:0004854//xanthine dehydrogenase activity;GO:0043546//molybdopterin cofactor binding;GO:0050660//FAD binding;GO:0042803//protein homodimerization activity;GO:0008762//UDP-N-acetylmuramate dehydrogenase activity;GO:0005506//iron ion binding;GO:0030151//molybdenum ion binding	GO:0005829//cytosol;GO:0005777//peroxisome;GO:0005576//extracellular region
CL10011.Contig4_All	495	7	0.6214	30	2.5884	--	--	--	--	gi|375226661|gb|JN768951.1|	89.7	1e-14	Cyprinus carpio clone 776977 microsatellite sequence	--	--	--	--	--	--	--	--	--	--	--	--	--	--	-	-	-
CL10011.Contig5_All	540	7	0.5696	8	0.6327	gi|213514664|ref|NP_001134535.1|	219.6	4e-56	NADH dehydrogenase 1 alpha subcomplex subunit 6 [Salmo salar] >gi|209732008|gb|ACI66873.1| NADH dehydrogenase 1 alpha subcomplex subunit 6 [Salmo salar] >gi|209734098|gb|ACI67918.1| NADH dehydrogenase 1 alpha subcomplex subunit 6 [Salmo salar]	gi|41055749|ref|NM_200968.1|	236	8e-59	Danio rerio NADH dehydrogenase (ubiquinone) 1 alpha subcomplex, 6 (ndufa6), nuclear gene encoding mitochondrial protein, mRNA >gi|27503952|gb|BC042332.1| Danio rerio NADH dehydrogenase (ubiquinone) 1 alpha subcomplex, 6, mRNA (cDNA clone MGC:56717 IMAGE:2600838), complete cds	sp|Q02366|NDUA6_BOVIN	200	2e-51	NADH dehydrogenase [ubiquinone] 1 alpha subcomplex subunit 6 OS=Bos taurus GN=NDUFA6 PE=1 SV=2	--	--	--	--	--	K03950	6e-56	216	dre:393943	NADH dehydrogenase (ubiquinone) 1 alpha subcomplex 6 [EC:1.6.5.3 1.6.99.3]	GO:0006979//response to oxidative stress;GO:0006810//transport;GO:0022900//electron transport chain	-	GO:0005747//mitochondrial respiratory chain complex I
CL10012.Contig1_All	355	17	2.1043	29	3.4889	gi|189521282|ref|XP_001920250.1|	97.1	2e-19	PREDICTED: monocarboxylate transporter 13-like [Danio rerio]	gi|292615925|ref|XM_001920215.2|	216	4e-53	PREDICTED: Danio rerio monocarboxylate transporter 13-like (LOC793210), mRNA	sp|Q7RTY0|MOT13_HUMAN	62.4	2e-10	Monocarboxylate transporter 13 OS=Homo sapiens GN=SLC16A13 PE=2 SV=1	--	--	--	--	--	K08189	3e-20	97.1	dre:793210	MFS transporter, MCP family, solute carrier family 16 (monocarboxylic acid transporters), member 13	GO:0055085//transmembrane transport	GO:0015293//symporter activity	GO:0016021//integral to membrane;GO:0005886//plasma membrane
CL10012.Contig2_All	2331	124	2.3376	519	9.5091	gi|189521282|ref|XP_001920250.1|	741.9	0	PREDICTED: monocarboxylate transporter 13-like [Danio rerio]	gi|292615925|ref|XM_001920215.2|	626	1e-176	PREDICTED: Danio rerio monocarboxylate transporter 13-like (LOC793210), mRNA	sp|Q66HE2|MOT13_RAT	446	1e-124	Monocarboxylate transporter 13 OS=Rattus norvegicus GN=Slc16a13 PE=2 SV=1	AF0367	121	5e-27	COG0477	Permeases of the major facilitator superfamily	K08189	0	741	dre:793210	MFS transporter, MCP family, solute carrier family 16 (monocarboxylic acid transporters), member 13	-	-	GO:0016020//membrane
CL10013.Contig1_All	1166	23	0.8668	64	2.3442	gi|42542454|gb|AAH66489.1|	337.4	6e-91	Zgc:55605 protein [Danio rerio]	gi|182889223|gb|BC164807.1|	541	1e-150	Danio rerio zgc:55605, mRNA (cDNA clone MGC:191982 IMAGE:100060291), complete cds	sp|Q99JW2|ACY1_MOUSE	233	5e-61	Aminoacylase-1 OS=Mus musculus GN=Acy1 PE=1 SV=1	--	--	--	--	--	K14677	1e-91	337	dre:393970	aminoacylase [EC:3.5.1.14]	GO:0006520//cellular amino acid metabolic process;GO:0006508//proteolysis	GO:0008237//metallopeptidase activity;GO:0004046//aminoacylase activity	GO:0005737//cytoplasm
CL10013.Contig2_All	1152	48	1.8309	363	13.4576	gi|42542454|gb|AAH66489.1|	339.3	1e-91	Zgc:55605 protein [Danio rerio]	gi|182889223|gb|BC164807.1|	543	1e-151	Danio rerio zgc:55605, mRNA (cDNA clone MGC:191982 IMAGE:100060291), complete cds	sp|Q99JW2|ACY1_MOUSE	233	5e-61	Aminoacylase-1 OS=Mus musculus GN=Acy1 PE=1 SV=1	--	--	--	--	--	K14677	3e-92	339	dre:393970	aminoacylase [EC:3.5.1.14]	GO:0006520//cellular amino acid metabolic process;GO:0006508//proteolysis	GO:0008237//metallopeptidase activity;GO:0004046//aminoacylase activity	GO:0005737//cytoplasm
CL10014.Contig1_All	311	2	0.2826	16	2.1972	gi|148876815|sp|Q7T3H9.2|HYI_DANRE	152.1	5e-36	RecName: Full=Putative hydroxypyruvate isomerase	gi|41056148|ref|NM_200334.1|	147	3e-32	Danio rerio hydroxypyruvate isomerase (hyi), mRNA >gi|31418726|gb|BC053111.1| Danio rerio zgc:63850, mRNA (cDNA clone MGC:63850 IMAGE:6788738), complete cds	sp|Q7T3H9|HYI_DANRE	152	2e-37	Putative hydroxypyruvate isomerase OS=Danio rerio GN=hyi PE=2 SV=2	HI1013	73.2	1e-13	COG3622	Hydroxypyruvate isomerase	K01816	1e-23	108	dre:393305	hydroxypyruvate isomerase [EC:5.3.1.22]	-	GO:0016853//isomerase activity	-
CL10014.Contig2_All	373	3	0.3534	58	6.641	gi|148876815|sp|Q7T3H9.2|HYI_DANRE	152.1	5e-36	RecName: Full=Putative hydroxypyruvate isomerase	gi|41056148|ref|NM_200334.1|	149	9e-33	Danio rerio hydroxypyruvate isomerase (hyi), mRNA >gi|31418726|gb|BC053111.1| Danio rerio zgc:63850, mRNA (cDNA clone MGC:63850 IMAGE:6788738), complete cds	sp|Q7T3H9|HYI_DANRE	152	2e-37	Putative hydroxypyruvate isomerase OS=Danio rerio GN=hyi PE=2 SV=2	HI1013	73.2	1e-13	COG3622	Hydroxypyruvate isomerase	K01816	9e-24	108	dre:393305	hydroxypyruvate isomerase [EC:5.3.1.22]	-	GO:0016853//isomerase activity	-
CL10015.Contig1_All	1715	62	1.5886	96	2.3907	--	--	--	--	gi|29351614|gb|BC049294.1|	373	2e-99	Danio rerio protein tyrosine phosphatase 1b, mRNA (cDNA clone IMAGE:5611899), partial cds	--	--	--	--	--	--	--	--	--	--	--	--	--	--	-	-	-
CL10015.Contig2_All	3288	496	6.6288	455	5.9101	gi|29351615|gb|AAH49294.1|	769.2	0	Ptp1b protein, partial [Danio rerio]	gi|32451800|gb|BC054648.1|	1336	0	Danio rerio protein tyrosine phosphatase 1b, mRNA (cDNA clone MGC:66113 IMAGE:5413837), complete cds	sp|P20417|PTN1_RAT	559	2e-158	Tyrosine-protein phosphatase non-receptor type 1 OS=Rattus norvegicus GN=Ptpn1 PE=2 SV=1	SPAC11E3.09	133	2e-30	COG5599	Protein tyrosine phosphatase	K05696	0	749	dre:30081	protein tyrosine phosphatase, non-receptor type 1 [EC:3.1.3.48]	GO:0030100//regulation of endocytosis;GO:0030168//platelet activation;GO:0060338//regulation of type I interferon-mediated signaling pathway;GO:0060397//JAK-STAT cascade involved in growth hormone signaling pathway;GO:0060334//regulation of interferon-gamma-mediated signaling pathway;GO:0035335;GO:0046627//negative regulation of insulin receptor signaling pathway;GO:0031532//actin cytoskeleton re…	GO:0008270//zinc ion binding;GO:0004725//protein tyrosine phosphatase activity;GO:0019901//protein kinase binding;GO:0046875//ephrin receptor binding;GO:0005158//insulin receptor binding	GO:0005626//insoluble fraction;GO:0031225//anchored to membrane;GO:0005829//cytosol;GO:0031410//cytoplasmic vesicle;GO:0005769//early endosome;GO:0005783//endoplasmic reticulum;GO:0005886//plasma membrane
CL10016.Contig1_All	255	1	0.1723	27	4.5221	--	--	--	--	gi|55734186|emb|BX649444.12|	71.9	1e-09	Zebrafish DNA sequence from clone DKEYP-27E10 in linkage group 4 Contains the 5' end of the gene for a novel protein similar to vertebrate flavoprotein oxidoreductase MICAL3 (MICAL3), the gene for a novel protein containing a zinc finger C-x8-C-x5-C-x3-H type domain (zgc:110593), the tra1 gene for tumor rejection antigen (gp96) 1, two novel genes and two CpG islands, complete sequence	--	--	--	--	--	--	--	--	--	--	--	--	--	--	-	-	-
CL10017.Contig1_All	2967	21	0.311	83	1.1947	gi|189537553|ref|XP_688483.3|	886.7	0	PREDICTED: carnitine O-palmitoyltransferase 1, liver isoform isoform 2 [Danio rerio]	gi|326680275|ref|XM_683391.5|	1447	0	PREDICTED: Danio rerio si:ch211-236l14.3, transcript variant 2 (si:ch211-236l14.3), mRNA	sp|P50416|CPT1A_HUMAN	737	0	Carnitine O-palmitoyltransferase 1, liver isoform OS=Homo sapiens GN=CPT1A PE=1 SV=2	--	--	--	--	--	K08765	0	886	dre:560000	carnitine O-palmitoyltransferase 1 [EC:2.3.1.21]	-	GO:0004095//carnitine O-palmitoyltransferase activity	GO:0005743//mitochondrial inner membrane
CL10017.Contig2_All	2886	53	0.807	101	1.4946	gi|189537553|ref|XP_688483.3|	852	0	PREDICTED: carnitine O-palmitoyltransferase 1, liver isoform isoform 2 [Danio rerio]	gi|326680275|ref|XM_683391.5|	1445	0	PREDICTED: Danio rerio si:ch211-236l14.3, transcript variant 2 (si:ch211-236l14.3), mRNA	sp|P50416|CPT1A_HUMAN	696	0	Carnitine O-palmitoyltransferase 1, liver isoform OS=Homo sapiens GN=CPT1A PE=1 SV=2	--	--	--	--	--	K08765	0	852	dre:560000	carnitine O-palmitoyltransferase 1 [EC:2.3.1.21]	-	GO:0004095//carnitine O-palmitoyltransferase activity	GO:0005743//mitochondrial inner membrane
CL10017.Contig3_All	3319	124	1.6417	270	3.4743	gi|189537553|ref|XP_688483.3|	1328.9	0	PREDICTED: carnitine O-palmitoyltransferase 1, liver isoform isoform 2 [Danio rerio]	gi|326680275|ref|XM_683391.5|	1455	0	PREDICTED: Danio rerio si:ch211-236l14.3, transcript variant 2 (si:ch211-236l14.3), mRNA	sp|P50416|CPT1A_HUMAN	1070	0	Carnitine O-palmitoyltransferase 1, liver isoform OS=Homo sapiens GN=CPT1A PE=1 SV=2	--	--	--	--	--	K08765	0	1328	dre:560000	carnitine O-palmitoyltransferase 1 [EC:2.3.1.21]	GO:0001676//long-chain fatty acid metabolic process;GO:0042755//eating behavior;GO:0050796//regulation of insulin secretion;GO:0014070//response to organic cyclic substance;GO:0006006//glucose metabolic process;GO:0042493//response to drug;GO:0006641//triglyceride metabolic process;GO:0032000//positive regulation of fatty acid beta-oxidation;GO:0051260//protein homooligomerization;GO:0006853//car…	GO:0042802//identical protein binding;GO:0004095//carnitine O-palmitoyltransferase activity	GO:0005792//microsome;GO:0005743//mitochondrial inner membrane;GO:0016021//integral to membrane;GO:0005741//mitochondrial outer membrane
CL10018.Contig1_All	388	9	1.0193	8	0.8806	gi|307175373|gb|EFN65392.1|	53.5	2e-06	hypothetical protein EAG_04974 [Camponotus floridanus]	gi|375178795|gb|JN721086.1|	182	7e-43	Cyprinus carpio clone 170393 microsatellite sequence	--	--	--	--	--	--	--	--	--	--	--	--	--	--	-	-	-
CL10018.Contig2_All	268	2	0.3279	7	1.1155	--	--	--	--	gi|375231154|gb|JN773445.1|	71.9	1e-09	Cyprinus carpio clone 839022 microsatellite sequence	--	--	--	--	--	--	--	--	--	--	--	--	--	--	-	-	-
CL10019.Contig1_All	926	4	0.1898	4	0.1845	gi|326675142|ref|XP_684461.4|	255.4	2e-66	PREDICTED: beta-1,4-galactosyltransferase 3 [Danio rerio]	gi|326675141|ref|XM_679369.4|	400	1e-108	PREDICTED: Danio rerio si:dkey-199f5.8 (si:dkey-199f5.8), mRNA	sp|Q5EA87|B4GT3_BOVIN	178	1e-44	Beta-1,4-galactosyltransferase 3 OS=Bos taurus GN=B4GALT3 PE=2 SV=2	--	--	--	--	--	K07968	4e-67	255	dre:556544	beta-1,4-galactosyltransferase 3 [EC:2.4.1.90 2.4.1.38 2.4.1.-]	GO:0018279//protein amino acid N-linked glycosylation via asparagine;GO:0043687//post-translational protein modification	GO:0046872//metal ion binding;GO:0003945//N-acetyllactosamine synthase activity;GO:0003831//beta-N-acetylglucosaminylglycopeptide beta-1,4-galactosyltransferase activity	GO:0032580//Golgi cisterna membrane;GO:0016021//integral to membrane
CL10019.Contig2_All	300	23	3.3689	44	6.2639	--	--	--	--	gi|375239996|gb|JN782286.1|	85.7	9e-14	Cyprinus carpio clone 939491 microsatellite sequence	--	--	--	--	--	--	--	--	--	--	--	--	--	--	-	-	-
CL10019.Contig3_All	3381	975	12.6719	1421	17.9499	gi|326675142|ref|XP_684461.4|	693.3	0	PREDICTED: beta-1,4-galactosyltransferase 3 [Danio rerio]	gi|326675141|ref|XM_679369.4|	1092	0	PREDICTED: Danio rerio si:dkey-199f5.8 (si:dkey-199f5.8), mRNA	sp|Q5NVN3|B4GT3_PONAB	414	7e-115	Beta-1,4-galactosyltransferase 3 OS=Pongo abelii GN=B4GALT3 PE=2 SV=1	--	--	--	--	--	K07968	0	693	dre:556544	beta-1,4-galactosyltransferase 3 [EC:2.4.1.90 2.4.1.38 2.4.1.-]	GO:0018279//protein amino acid N-linked glycosylation via asparagine;GO:0043687//post-translational protein modification	GO:0035250//UDP-galactosyltransferase activity	GO:0000139//Golgi membrane
CL1002.Contig1_All	448	3	0.2943	2	0.1907	gi|156230101|gb|AAI52247.1|	55.1	1e-25	Adal protein [Danio rerio]	gi|62989947|emb|CR846093.9|	167	5e-38	Zebrafish DNA sequence from clone DKEY-88P16 in linkage group 25, complete sequence	sp|Q4V9P6|ADAL_DANRE	83.2	1e-26	Adenosine deaminase-like protein OS=Danio rerio GN=adal PE=2 SV=1	--	--	--	--	--	K01500	3e-26	83.2	dre:619263	[EC:3.5.4.-]	GO:0043103//hypoxanthine salvage;GO:0009168//purine ribonucleoside monophosphate biosynthetic process;GO:0006154//adenosine catabolic process;GO:0046103//inosine biosynthetic process	GO:0004000//adenosine deaminase activity;GO:0046872//metal ion binding	GO:0005829//cytosol
CL1002.Contig2_All	863	0	0	2	0.099	gi|76253699|ref|NP_001028916.1|	145.6	2e-33	adenosine deaminase-like protein [Danio rerio] >gi|82226191|sp|Q4V9P6.1|ADAL_DANRE RecName: Full=Adenosine deaminase-like protein >gi|66910253|gb|AAH96787.1| Adenosine deaminase-like [Danio rerio]	gi|76253698|ref|NM_001033744.1|	343	7e-91	Danio rerio adenosine deaminase-like (adal), mRNA >gi|66910252|gb|BC096787.1| Danio rerio adenosine deaminase-like, mRNA (cDNA clone MGC:109912 IMAGE:7230703), complete cds	sp|Q4V9P6|ADAL_DANRE	294	2e-79	Adenosine deaminase-like protein OS=Danio rerio GN=adal PE=2 SV=1	STM1463	58.5	1e-08	COG1816	Adenosine deaminase	K01500	7e-79	294	dre:619263	[EC:3.5.4.-]	GO:0046128;GO:0009168//purine ribonucleoside monophosphate biosynthetic process	GO:0004000//adenosine deaminase activity;GO:0046872//metal ion binding	-
CL1002.Contig3_All	473	0	0	0	0	gi|156230101|gb|AAI52247.1|	56.2	4e-07	Adal protein [Danio rerio]	gi|76253698|ref|NM_001033744.1|	254	3e-64	Danio rerio adenosine deaminase-like (adal), mRNA >gi|66910252|gb|BC096787.1| Danio rerio adenosine deaminase-like, mRNA (cDNA clone MGC:109912 IMAGE:7230703), complete cds	sp|Q4V9P6|ADAL_DANRE	145	4e-35	Adenosine deaminase-like protein OS=Danio rerio GN=adal PE=2 SV=1	--	--	--	--	--	K01500	1e-34	145	dre:619263	[EC:3.5.4.-]	GO:0043103//hypoxanthine salvage;GO:0009168//purine ribonucleoside monophosphate biosynthetic process;GO:0006154//adenosine catabolic process;GO:0046103//inosine biosynthetic process	GO:0004000//adenosine deaminase activity;GO:0046872//metal ion binding	GO:0005829//cytosol
CL1002.Contig4_All	1161	26	0.9841	17	0.6254	gi|76253699|ref|NP_001028916.1|	658.7	0	adenosine deaminase-like protein [Danio rerio] >gi|82226191|sp|Q4V9P6.1|ADAL_DANRE RecName: Full=Adenosine deaminase-like protein >gi|66910253|gb|AAH96787.1| Adenosine deaminase-like [Danio rerio]	gi|76253698|ref|NM_001033744.1|	1181	0	Danio rerio adenosine deaminase-like (adal), mRNA >gi|66910252|gb|BC096787.1| Danio rerio adenosine deaminase-like, mRNA (cDNA clone MGC:109912 IMAGE:7230703), complete cds	sp|Q4V9P6|ADAL_DANRE	658	0	Adenosine deaminase-like protein OS=Danio rerio GN=adal PE=2 SV=1	CAC3005	124	3e-28	COG1816	Adenosine deaminase	K01500	0	658	dre:619263	[EC:3.5.4.-]	GO:0043103//hypoxanthine salvage;GO:0009168//purine ribonucleoside monophosphate biosynthetic process;GO:0006154//adenosine catabolic process;GO:0046103//inosine biosynthetic process	GO:0004000//adenosine deaminase activity;GO:0046872//metal ion binding	GO:0005829//cytosol
CL1002.Contig5_All	1323	12	0.3986	11	0.3551	gi|76253699|ref|NP_001028916.1|	331.6	0	adenosine deaminase-like protein [Danio rerio] >gi|82226191|sp|Q4V9P6.1|ADAL_DANRE RecName: Full=Adenosine deaminase-like protein >gi|66910253|gb|AAH96787.1| Adenosine deaminase-like [Danio rerio]	gi|76253698|ref|NM_001033744.1|	670	0	Danio rerio adenosine deaminase-like (adal), mRNA >gi|66910252|gb|BC096787.1| Danio rerio adenosine deaminase-like, mRNA (cDNA clone MGC:109912 IMAGE:7230703), complete cds	sp|Q4V9P6|ADAL_DANRE	335	0	Adenosine deaminase-like protein OS=Danio rerio GN=adal PE=2 SV=1	mll3163	65.9	4e-18	COG1816	Adenosine deaminase	K01500	0	335	dre:619263	[EC:3.5.4.-]	GO:0043103//hypoxanthine salvage;GO:0009168//purine ribonucleoside monophosphate biosynthetic process;GO:0006154//adenosine catabolic process;GO:0046103//inosine biosynthetic process	GO:0004000//adenosine deaminase activity;GO:0046872//metal ion binding	GO:0005829//cytosol
CL1002.Contig6_All	1401	18	0.5646	18	0.5487	gi|146286026|sp|Q6DHV7.2|ADAL_HUMAN	216.9	2e-114	RecName: Full=Adenosine deaminase-like protein >gi|119613004|gb|EAW92598.1| adenosine deaminase-like, isoform CRA_a [Homo sapiens] >gi|119613005|gb|EAW92599.1| adenosine deaminase-like, isoform CRA_a [Homo sapiens]	gi|76253698|ref|NM_001033744.1|	553	1e-154	Danio rerio adenosine deaminase-like (adal), mRNA >gi|66910252|gb|BC096787.1| Danio rerio adenosine deaminase-like, mRNA (cDNA clone MGC:109912 IMAGE:7230703), complete cds	sp|Q6DHV7|ADAL_HUMAN	221	1e-115	Adenosine deaminase-like protein OS=Homo sapiens GN=ADAL PE=2 SV=2	STM1463	73.6	8e-13	COG1816	Adenosine deaminase	K01488	8e-108	209	mdo:100011225	adenosine deaminase [EC:3.5.4.4]	GO:0043103//hypoxanthine salvage;GO:0009168//purine ribonucleoside monophosphate biosynthetic process;GO:0006154//adenosine catabolic process;GO:0046103//inosine biosynthetic process	GO:0004000//adenosine deaminase activity;GO:0046872//metal ion binding	GO:0005829//cytosol
CL1002.Contig7_All	447	0	0	1	0.0955	gi|345327865|ref|XP_001509855.2|	40	6e-16	PREDICTED: adenosine deaminase-like protein-like, partial [Ornithorhynchus anatinus]	gi|62989947|emb|CR846093.9|	159	1e-35	Zebrafish DNA sequence from clone DKEY-88P16 in linkage group 25, complete sequence	sp|Q6DHV7|ADAL_HUMAN	68.2	4e-17	Adenosine deaminase-like protein OS=Homo sapiens GN=ADAL PE=2 SV=2	--	--	--	--	--	K01500	4e-15	80.5	dre:619263	[EC:3.5.4.-]	GO:0043103//hypoxanthine salvage;GO:0009168//purine ribonucleoside monophosphate biosynthetic process;GO:0006154//adenosine catabolic process;GO:0046103//inosine biosynthetic process	GO:0004000//adenosine deaminase activity;GO:0046872//metal ion binding	GO:0005829//cytosol
CL10020.Contig10_All	4750	3365	31.1296	1147	10.313	gi|292610271|ref|XP_002660682.1|	264.2	0	PREDICTED: NACHT, LRR and PYD domains-containing protein 3-like [Danio rerio]	gi|326674445|ref|XM_003200087.1|	1245	0	PREDICTED: Danio rerio protein NLRC3-like (LOC100537076), mRNA	sp|Q7RTR2|NLRC3_HUMAN	281	8e-75	Protein NLRC3 OS=Homo sapiens GN=NLRC3 PE=2 SV=2	--	--	--	--	--	K12800	0	823	dre:561595	NACHT, LRR and PYD domains-containing protein 3	-	-	-
CL10020.Contig11_All	344	21	2.6825	62	7.6975	gi|292612805|ref|XP_002661574.1|	105.9	4e-22	PREDICTED: NACHT, LRR and PYD domains-containing protein 12-like [Danio rerio]	gi|292610293|ref|XM_002660642.1|	123	5e-25	PREDICTED: Danio rerio protein NLRC3-like (LOC100332341), mRNA	sp|Q99PP9|TRI16_MOUSE	59.7	1e-09	Tripartite motif-containing protein 16 OS=Mus musculus GN=Trim16 PE=2 SV=2	--	--	--	--	--	K12006	4e-09	60.1	bta:100848152	tripartite motif-containing protein 16	-	-	-
CL10020.Contig12_All	376	18	2.1036	29	3.294	gi|292612861|ref|XP_002661605.1|	120.2	2e-26	PREDICTED: NACHT, LRR and PYD domains-containing protein 12-like [Danio rerio]	gi|32480405|emb|BX294383.7|	131	2e-27	Zebrafish DNA sequence from clone DKEYP-35E5 in linkage group 4, complete sequence	sp|A0ZSK3|STXA_SYNVE	61.6	4e-10	Neoverrucotoxin subunit alpha OS=Synanceia verrucosa PE=1 SV=1	--	--	--	--	--	K12023	3e-10	63.9	dre:338307	tripartite motif-containing protein 47	-	-	-
CL10020.Contig1_All	595	77	5.6866	47	3.3736	gi|326664519|ref|XP_002660697.2|	228	1e-58	PREDICTED: neoverrucotoxin subunit beta-like [Danio rerio]	gi|375228763|gb|JN771053.1|	182	1e-42	Cyprinus carpio clone 801568 microsatellite sequence	sp|Q91453|STXB_SYNHO	117	2e-26	Stonustoxin subunit beta OS=Synanceia horrida PE=1 SV=3	--	--	--	--	--	K12023	2e-33	142	dre:338307	tripartite motif-containing protein 47	-	-	-
CL10020.Contig2_All	3014	952	13.8796	700	9.919	gi|292610274|ref|XP_002660683.1|	1199.5	0	PREDICTED: protein NLRC3 [Danio rerio]	gi|326674445|ref|XM_003200087.1|	1245	0	PREDICTED: Danio rerio protein NLRC3-like (LOC100537076), mRNA	sp|Q7RTR2|NLRC3_HUMAN	288	6e-77	Protein NLRC3 OS=Homo sapiens GN=NLRC3 PE=2 SV=2	--	--	--	--	--	K12800	0	835	dre:561595	NACHT, LRR and PYD domains-containing protein 3	-	-	-
CL10020.Contig3_All	3065	798	11.4408	672	9.3638	gi|292610274|ref|XP_002660683.1|	216.5	5e-54	PREDICTED: protein NLRC3 [Danio rerio]	gi|326664514|ref|XM_002660653.2|	1715	0	PREDICTED: Danio rerio NACHT, LRR and PYD domains-containing protein 14-like (LOC100333378), mRNA	sp|Q7RTR2|NLRC3_HUMAN	252	3e-66	Protein NLRC3 OS=Homo sapiens GN=NLRC3 PE=2 SV=2	--	--	--	--	--	K12800	0	666	dre:566782	NACHT, LRR and PYD domains-containing protein 3	-	-	-
CL10020.Contig4_All	3047	1041	15.0128	768	10.7647	gi|292610274|ref|XP_002660683.1|	1195.3	0	PREDICTED: protein NLRC3 [Danio rerio]	gi|326674445|ref|XM_003200087.1|	1245	0	PREDICTED: Danio rerio protein NLRC3-like (LOC100537076), mRNA	sp|Q7RTR2|NLRC3_HUMAN	288	7e-77	Protein NLRC3 OS=Homo sapiens GN=NLRC3 PE=2 SV=2	--	--	--	--	--	K12800	0	835	dre:561595	NACHT, LRR and PYD domains-containing protein 3	-	-	-
CL10020.Contig5_All	2957	1469	21.8299	1345	19.4261	gi|292610274|ref|XP_002660683.1|	1439.5	0	PREDICTED: protein NLRC3 [Danio rerio]	gi|326664552|ref|XM_002660622.2|	1968	0	PREDICTED: Danio rerio NACHT, LRR and PYD domains-containing protein 14-like (LOC100334715), mRNA	sp|Q7RTR2|NLRC3_HUMAN	260	1e-68	Protein NLRC3 OS=Homo sapiens GN=NLRC3 PE=2 SV=2	--	--	--	--	--	K12800	0	668	dre:561595	NACHT, LRR and PYD domains-containing protein 3	-	-	-
CL10020.Contig6_All	2756	1513	24.1236	779	12.0718	gi|326674414|ref|XP_001919428.3|	127.5	3e-27	PREDICTED: NACHT, LRR and PYD domains-containing protein 1 [Danio rerio]	gi|326674413|ref|XM_001919393.3|	1681	0	PREDICTED: Danio rerio si:dkey-121n8.3 (si:dkey-121n8.3), mRNA	sp|Q7RTR2|NLRC3_HUMAN	276	1e-73	Protein NLRC3 OS=Homo sapiens GN=NLRC3 PE=2 SV=2	--	--	--	--	--	K12800	0	952	dre:561595	NACHT, LRR and PYD domains-containing protein 3	-	-	-
CL10020.Contig7_All	3126	1016	14.2819	805	10.9982	gi|292610278|ref|XP_001920778.2|	209.9	0	PREDICTED: protein NLRC3-like [Danio rerio]	gi|326674445|ref|XM_003200087.1|	1245	0	PREDICTED: Danio rerio protein NLRC3-like (LOC100537076), mRNA	sp|Q7RTR2|NLRC3_HUMAN	286	1e-76	Protein NLRC3 OS=Homo sapiens GN=NLRC3 PE=2 SV=2	--	--	--	--	--	K12800	0	834	dre:561595	NACHT, LRR and PYD domains-containing protein 3	-	-	-
CL10020.Contig8_All	3253	1207	16.3044	996	13.0764	gi|292610274|ref|XP_002660683.1|	1429.8	0	PREDICTED: protein NLRC3 [Danio rerio]	gi|326664514|ref|XM_002660653.2|	1707	0	PREDICTED: Danio rerio NACHT, LRR and PYD domains-containing protein 14-like (LOC100333378), mRNA	sp|Q7RTR2|NLRC3_HUMAN	256	2e-67	Protein NLRC3 OS=Homo sapiens GN=NLRC3 PE=2 SV=2	--	--	--	--	--	K12800	0	665	dre:566782	NACHT, LRR and PYD domains-containing protein 3	-	-	-
CL10020.Contig9_All	3196	1701	23.3873	1356	18.1204	gi|292610274|ref|XP_002660683.1|	1402.9	0	PREDICTED: protein NLRC3 [Danio rerio]	gi|326664514|ref|XM_002660653.2|	1715	0	PREDICTED: Danio rerio NACHT, LRR and PYD domains-containing protein 14-like (LOC100333378), mRNA	sp|Q7RTR2|NLRC3_HUMAN	257	1e-67	Protein NLRC3 OS=Homo sapiens GN=NLRC3 PE=2 SV=2	--	--	--	--	--	K12800	0	669	dre:566782	NACHT, LRR and PYD domains-containing protein 3	-	-	-
CL10021.Contig1_All	1564	834	23.4321	1129	30.8298	gi|47085927|ref|NP_998321.1|	736.5	0	actin-related protein 2/3 complex subunit 1B [Danio rerio] >gi|31419515|gb|AAH53229.1| Actin related protein 2/3 complex, subunit 1B [Danio rerio] >gi|182891404|gb|AAI64463.1| Arpc1b protein [Danio rerio]	gi|47085926|ref|NM_213156.1|	1534	0	Danio rerio actin related protein 2/3 complex, subunit 1B (arpc1b), mRNA >gi|31419514|gb|BC053229.1| Danio rerio actin related protein 2/3 complex, subunit 1B, mRNA (cDNA clone MGC:64056 IMAGE:6793975), complete cds	sp|Q9WV32|ARC1B_MOUSE	645	0	Actin-related protein 2/3 complex subunit 1B OS=Mus musculus GN=Arpc1b PE=1 SV=4	YBR234c	227	5e-59	COG2319	FOG: WD40 repeat	K05757	0	736	dre:335474	actin related protein 2/3 complex, subunit 1A/1B	GO:0030833//regulation of actin filament polymerization	GO:0003779//actin binding	GO:0005737//cytoplasm;GO:0005885//Arp2/3 protein complex
CL10021.Contig2_All	1690	64	1.6641	49	1.2383	gi|47085927|ref|NP_998321.1|	702.6	0	actin-related protein 2/3 complex subunit 1B [Danio rerio] >gi|31419515|gb|AAH53229.1| Actin related protein 2/3 complex, subunit 1B [Danio rerio] >gi|182891404|gb|AAI64463.1| Arpc1b protein [Danio rerio]	gi|47085926|ref|NM_213156.1|	1059	0	Danio rerio actin related protein 2/3 complex, subunit 1B (arpc1b), mRNA >gi|31419514|gb|BC053229.1| Danio rerio actin related protein 2/3 complex, subunit 1B, mRNA (cDNA clone MGC:64056 IMAGE:6793975), complete cds	sp|O15143|ARC1B_HUMAN	622	7e-178	Actin-related protein 2/3 complex subunit 1B OS=Homo sapiens GN=ARPC1B PE=1 SV=3	YBR234c	231	3e-60	COG2319	FOG: WD40 repeat	K05757	0	702	dre:335474	actin related protein 2/3 complex, subunit 1A/1B	GO:0030833//regulation of actin filament polymerization;GO:0006928//cell motion	GO:0005200//structural constituent of cytoskeleton;GO:0003779//actin binding	GO:0005737//cytoplasm;GO:0005885//Arp2/3 protein complex
CL10022.Contig1_All	644	5	0.3412	3	0.199	gi|94536711|ref|NP_001035484.1|	201.4	2e-50	unc-119 homolog b isoform 1 [Danio rerio] >gi|92097691|gb|AAI15148.1| Unc-119 homolog 2 [Danio rerio] >gi|116284332|gb|AAI24480.1| Unc-119 homolog 2 [Danio rerio] >gi|182891388|gb|AAI64428.1| Unc-119 homolog 2 [Danio rerio]	gi|116812899|ref|NM_001040394.2|	531	1e-147	Danio rerio unc-119 homolog b (C. elegans) (unc119b), transcript variant 1, mRNA >gi|116284331|gb|BC124479.1| Danio rerio unc-119 homolog 2, mRNA (cDNA clone MGC:153871 IMAGE:8338483), complete cds	sp|O19177|U119A_CANFA	181	1e-45	Protein unc-119 homolog A OS=Canis familiaris GN=UNC119 PE=2 SV=2	--	--	--	--	--	--	--	--	--	--	-	-	-
CL10022.Contig2_All	1339	35	1.1486	11	0.3509	gi|94536711|ref|NP_001035484.1|	520	9e-146	unc-119 homolog b isoform 1 [Danio rerio] >gi|92097691|gb|AAI15148.1| Unc-119 homolog 2 [Danio rerio] >gi|116284332|gb|AAI24480.1| Unc-119 homolog 2 [Danio rerio] >gi|182891388|gb|AAI64428.1| Unc-119 homolog 2 [Danio rerio]	gi|92097690|gb|BC115147.1|	1477	0	Danio rerio unc-119 homolog 2, mRNA (cDNA clone MGC:136476 IMAGE:8125033), complete cds	sp|Q9Z2R6|U119A_MOUSE	318	1e-86	Protein unc-119 homolog A OS=Mus musculus GN=Unc119 PE=1 SV=1	--	--	--	--	--	K13758	6e-07	56.2	cbr:CBG13085	retinal rod rhodopsin-sensitive cGMP 3',5'-cyclic phosphodiesterase subunit delta	GO:0042953//lipoprotein transport	GO:0008289//lipid binding;GO:0005515//protein binding	GO:0005813//centrosome
CL10023.Contig1_All	225	4	0.7812	3	0.5694	--	--	--	--	--	--	--	--	--	--	--	--	--	--	--	--	--	--	--	--	--	--	-	-	-
CL10023.Contig2_All	236	0	0	1	0.181	--	--	--	--	--	--	--	--	--	--	--	--	--	--	--	--	--	--	--	--	--	--	-	-	-
CL10024.Contig1_All	1868	8	0.1882	8	0.1829	gi|326679913|ref|XP_002666775.2|	676.8	0	PREDICTED: hypothetical protein LOC100329326 [Danio rerio]	gi|242254029|emb|CU929259.16|	155	8e-34	Zebrafish DNA sequence from clone CH211-24N20 in linkage group 24, complete sequence	sp|P36225|MAP4_BOVIN	81.3	7e-15	Microtubule-associated protein 4 OS=Bos taurus GN=MAP4 PE=1 SV=1	--	--	--	--	--	K10431	4e-18	94	ecb:100064374	microtubule-associated protein 4	-	-	GO:0044424//intracellular part
CL10024.Contig2_All	1943	8	0.1809	7	0.1539	gi|326679913|ref|XP_002666775.2|	720.7	0	PREDICTED: hypothetical protein LOC100329326 [Danio rerio]	gi|242254029|emb|CU929259.16|	155	8e-34	Zebrafish DNA sequence from clone CH211-24N20 in linkage group 24, complete sequence	sp|P27546|MAP4_MOUSE	81.3	7e-15	Microtubule-associated protein 4 OS=Mus musculus GN=Map4 PE=1 SV=3	--	--	--	--	--	K10431	3e-17	91.3	acs:100556014	microtubule-associated protein 4	GO:0007026//negative regulation of microtubule depolymerization	-	GO:0005874//microtubule
CL10024.Contig3_All	1925	6	0.137	7	0.1553	gi|326679913|ref|XP_002666775.2|	709.5	0	PREDICTED: hypothetical protein LOC100329326 [Danio rerio]	gi|242254029|emb|CU929259.16|	155	8e-34	Zebrafish DNA sequence from clone CH211-24N20 in linkage group 24, complete sequence	sp|P27816|MAP4_HUMAN	80.9	9e-15	Microtubule-associated protein 4 OS=Homo sapiens GN=MAP4 PE=1 SV=3	--	--	--	--	--	K10431	1e-17	92.4	acs:100556014	microtubule-associated protein 4	GO:0007026//negative regulation of microtubule depolymerization	GO:0005515//protein binding;GO:0005198//structural molecule activity	GO:0005737//cytoplasm;GO:0005875//microtubule associated complex;GO:0005886//plasma membrane;GO:0005874//microtubule
CL10024.Contig4_All	1922	54	1.2346	16	0.3555	gi|326679913|ref|XP_002666775.2|	679.1	0	PREDICTED: hypothetical protein LOC100329326 [Danio rerio]	gi|242254029|emb|CU929259.16|	155	8e-34	Zebrafish DNA sequence from clone CH211-24N20 in linkage group 24, complete sequence	sp|P36225|MAP4_BOVIN	81.6	5e-15	Microtubule-associated protein 4 OS=Bos taurus GN=MAP4 PE=1 SV=1	--	--	--	--	--	K10431	1e-16	89	ecb:100064374	microtubule-associated protein 4	-	-	GO:0044424//intracellular part
CL10024.Contig5_All	731	8	0.4809	3	0.1753	gi|326679913|ref|XP_002666775.2|	186.4	9e-46	PREDICTED: hypothetical protein LOC100329326 [Danio rerio]	gi|242254029|emb|CU929259.16|	109	2e-20	Zebrafish DNA sequence from clone CH211-24N20 in linkage group 24, complete sequence	sp|P36225|MAP4_BOVIN	82.4	9e-16	Microtubule-associated protein 4 OS=Bos taurus GN=MAP4 PE=1 SV=1	--	--	--	--	--	K10431	6e-16	84.7	ecb:100064374	microtubule-associated protein 4	-	-	GO:0044424//intracellular part
CL10024.Contig6_All	713	9	0.5547	7	0.4193	gi|326679913|ref|XP_002666775.2|	175.3	2e-42	PREDICTED: hypothetical protein LOC100329326 [Danio rerio]	gi|242254029|emb|CU929259.16|	109	2e-20	Zebrafish DNA sequence from clone CH211-24N20 in linkage group 24, complete sequence	sp|P36225|MAP4_BOVIN	81.6	1e-15	Microtubule-associated protein 4 OS=Bos taurus GN=MAP4 PE=1 SV=1	--	--	--	--	--	K10431	7e-16	84.3	ecb:100064374	microtubule-associated protein 4	-	-	GO:0044424//intracellular part
CL10024.Contig7_All	1520	31	0.8962	18	0.5058	gi|326679913|ref|XP_002666775.2|	506.5	1e-141	PREDICTED: hypothetical protein LOC100329326 [Danio rerio]	gi|242254029|emb|CU929259.16|	159	4e-35	Zebrafish DNA sequence from clone CH211-24N20 in linkage group 24, complete sequence	sp|P35074|RPB1_CAEBR	50.8	8e-06	DNA-directed RNA polymerase II subunit RPB1 OS=Caenorhabditis briggsae GN=rpb-1 PE=3 SV=2	--	--	--	--	--	K10431	2e-08	61.6	dre:100001114	microtubule-associated protein 4	-	-	-
CL10024.Contig8_All	1886	6	0.1398	5	0.1132	gi|326679913|ref|XP_002666775.2|	688	0	PREDICTED: hypothetical protein LOC100329326 [Danio rerio]	gi|242254029|emb|CU929259.16|	155	8e-34	Zebrafish DNA sequence from clone CH211-24N20 in linkage group 24, complete sequence	sp|P36225|MAP4_BOVIN	81.3	7e-15	Microtubule-associated protein 4 OS=Bos taurus GN=MAP4 PE=1 SV=1	--	--	--	--	--	K10431	8e-18	92.8	ecb:100064374	microtubule-associated protein 4	-	-	GO:0044424//intracellular part
CL10025.Contig1_All	3116	8773	123.718	3920	53.7282	gi|92096469|gb|AAI15245.1|	454.5	1e-125	Tissue inhibitor of metalloproteinase 2 [Danio rerio] >gi|116487509|gb|AAI25892.1| Timp2 protein [Danio rerio] >gi|182891706|gb|AAI65045.1| Timp2 protein [Danio rerio]	gi|148922220|gb|BC146643.1|	1520	0	Danio rerio cDNA clone IMAGE:7267569, **** WARNING: chimeric clone ****	sp|P30121|TIMP2_RAT	342	3e-93	Metalloproteinase inhibitor 2 OS=Rattus norvegicus GN=Timp2 PE=1 SV=3	--	--	--	--	--	--	--	--	--	--	GO:0007417//central nervous system development;GO:0010951//negative regulation of endopeptidase activity;GO:0045930//negative regulation of mitotic cell cycle;GO:0045762//positive regulation of adenylate cyclase activity;GO:0032487//regulation of Rap protein signal transduction;GO:0007283//spermatogenesis;GO:0007568//aging;GO:0046580//negative regulation of Ras protein signal transduction;GO:0071…	GO:0005178//integrin binding;GO:0008047//enzyme activator activity;GO:0046872//metal ion binding;GO:0008191//metalloendopeptidase inhibitor activity	GO:0005604//basement membrane;GO:0030426//growth cone;GO:0005615//extracellular space;GO:0009986//cell surface;GO:0043025//cell soma;GO:0005634//nucleus
CL10025.Contig2_All	938	112	5.2468	65	2.9595	gi|92096469|gb|AAI15245.1|	313.5	7e-84	Tissue inhibitor of metalloproteinase 2 [Danio rerio] >gi|116487509|gb|AAI25892.1| Timp2 protein [Danio rerio] >gi|182891706|gb|AAI65045.1| Timp2 protein [Danio rerio]	gi|148922220|gb|BC146643.1|	785	0	Danio rerio cDNA clone IMAGE:7267569, **** WARNING: chimeric clone ****	sp|P30121|TIMP2_RAT	236	5e-62	Metalloproteinase inhibitor 2 OS=Rattus norvegicus GN=Timp2 PE=1 SV=3	--	--	--	--	--	--	--	--	--	--	GO:0007417//central nervous system development;GO:0010951//negative regulation of endopeptidase activity;GO:0045930//negative regulation of mitotic cell cycle;GO:0045762//positive regulation of adenylate cyclase activity;GO:0032487//regulation of Rap protein signal transduction;GO:0007283//spermatogenesis;GO:0007568//aging;GO:0046580//negative regulation of Ras protein signal transduction;GO:0071…	GO:0005178//integrin binding;GO:0008047//enzyme activator activity;GO:0046872//metal ion binding;GO:0008191//metalloendopeptidase inhibitor activity	GO:0005604//basement membrane;GO:0030426//growth cone;GO:0005615//extracellular space;GO:0009986//cell surface;GO:0043025//cell soma;GO:0005634//nucleus
CL10026.Contig1_All	1816	307	7.4286	145	3.4101	gi|56207911|emb|CAI21364.1|	530.4	1e-148	novel protein [Danio rerio]	gi|375218965|gb|JN761256.1|	343	2e-90	Cyprinus carpio clone 68354 microsatellite sequence	sp|Q6PJW8|CNST_HUMAN	127	6e-29	Consortin OS=Homo sapiens GN=CNST PE=1 SV=3	XF1267	55.5	3e-07	COG5297	Cellobiohydrolase A (1,4-beta-cellobiosidase A)	K11306	4e-06	53.9	mcc:704808	histone acetyltransferase MYST4 [EC:2.3.1.48]	-	GO:0005515//protein binding	GO:0044464//cell part
CL10026.Contig2_All	1257	19	0.6642	10	0.3398	gi|56207911|emb|CAI21364.1|	399.4	1e-109	novel protein [Danio rerio]	gi|375218965|gb|JN761256.1|	343	1e-90	Cyprinus carpio clone 68354 microsatellite sequence	sp|Q6PJW8|CNST_HUMAN	127	4e-29	Consortin OS=Homo sapiens GN=CNST PE=1 SV=3	XF1267	55.5	2e-07	COG5297	Cellobiohydrolase A (1,4-beta-cellobiosidase A)	K11306	3e-06	53.9	mcc:704808	histone acetyltransferase MYST4 [EC:2.3.1.48]	-	GO:0005515//protein binding	GO:0044464//cell part
CL10027.Contig1_All	2713	894	14.48	1009	15.8838	gi|68370326|ref|XP_691717.1|	812.8	0	PREDICTED: male-specific lethal 1 homolog [Danio rerio]	gi|326672431|ref|XM_686625.5|	1174	0	PREDICTED: Danio rerio wu:fd10h03 (wu:fd10h03), mRNA	sp|Q68DK7|MSL1_HUMAN	368	3e-101	Male-specific lethal 1 homolog OS=Homo sapiens GN=MSL1 PE=1 SV=3	--	--	--	--	--	K13163	0	812	dre:563262	male-specific lethal 1	GO:0016568//chromatin modification	-	GO:0005634//nucleus
CL10027.Contig2_All	459	15	1.436	13	1.2096	gi|327275477|ref|XP_003222500.1|	106.3	3e-22	PREDICTED: male-specific lethal 1 homolog [Anolis carolinensis]	gi|326672431|ref|XM_686625.5|	190	3e-45	PREDICTED: Danio rerio wu:fd10h03 (wu:fd10h03), mRNA	sp|Q68DK7|MSL1_HUMAN	104	8e-23	Male-specific lethal 1 homolog OS=Homo sapiens GN=MSL1 PE=1 SV=3	--	--	--	--	--	K13163	7e-23	106	acs:100561647	male-specific lethal 1	GO:0043984//histone H4-K16 acetylation	-	GO:0072487
CL10028.Contig1_All	332	8	1.0588	1	0.1286	gi|326678537|ref|XP_685744.3|	118.6	7e-26	PREDICTED: granzyme E [Danio rerio]	gi|115528603|gb|BC124702.1|	87.7	3e-14	Danio rerio si:ch211-212d10.1, mRNA (cDNA clone IMAGE:7435218), partial cds	sp|P08311|CATG_HUMAN	61.2	5e-10	Cathepsin G OS=Homo sapiens GN=CTSG PE=1 SV=2	--	--	--	--	--	K01319	5e-10	63.2	gga:426049	cathepsin G [EC:3.4.21.20]	-	GO:0008236//serine-type peptidase activity	-
CL10028.Contig2_All	1005	373	16.3089	109	4.6321	gi|326678537|ref|XP_685744.3|	274.2	5e-72	PREDICTED: granzyme E [Danio rerio]	gi|375236407|gb|JN778697.1|	232	2e-57	Cyprinus carpio clone 901615 microsatellite sequence	sp|P21842|CMA1_CANFA	147	5e-35	Chymase OS=Canis familiaris GN=CMA1 PE=1 SV=1	VC1649	59.3	1e-08	COG5640	Secreted trypsin-like serine protease	K01329	2e-34	147	cfa:490628	chymase [EC:3.4.21.39]	-	-	-
CL10028.Contig3_All	985	38	1.6952	24	1.0406	gi|326678537|ref|XP_685744.3|	253.1	1e-65	PREDICTED: granzyme E [Danio rerio]	gi|375236407|gb|JN778697.1|	212	2e-51	Cyprinus carpio clone 901615 microsatellite sequence	sp|P13366|GRAG_MOUSE	143	5e-34	Granzyme G OS=Mus musculus GN=Gzmg PE=1 SV=1	VC1200	59.3	1e-08	COG5640	Secreted trypsin-like serine protease	K01362	2e-33	143	mmu:14944	[EC:3.4.21.-]	-	GO:0003824//catalytic activity	-
CL10029.Contig1_All	582	10	0.755	86	6.3109	gi|326668601|ref|XP_003198832.1|	76.3	1e-63	PREDICTED: retrotransposable element Tf2 155 kDa protein type 1-like [Danio rerio]	gi|152002857|emb|CU019563.16|	83.8	7e-13	Zebrafish DNA sequence from clone DKEYP-87A6 in linkage group 24, complete sequence	sp|P04323|POL3_DROME	94	2e-27	Retrovirus-related Pol polyprotein from transposon 17.6 OS=Drosophila melanogaster GN=pol PE=4 SV=1	SPAC9.04	87.8	8e-24	COG2801	Transposase and inactivated derivatives	K04228	4e-20	90.1	dre:100151502	arginine vasopressin receptor 2	-	-	-
CL1003.Contig1_All	503	26	2.2714	37	3.1416	gi|122114635|ref|NP_001073671.1|	141.7	1e-32	nucleolar protein 8 [Danio rerio] >gi|94733271|emb|CAK03683.1| novel protein [Danio rerio]	gi|122114634|ref|NM_001080202.1|	226	7e-56	Danio rerio nucleolar protein 8 (nol8), mRNA	sp|Q76FK4|NOL8_HUMAN	68.9	5e-12	Nucleolar protein 8 OS=Homo sapiens GN=NOL8 PE=1 SV=1	--	--	--	--	--	--	--	--	--	--	GO:0006364//rRNA processing;GO:0006260//DNA replication;GO:0030307//positive regulation of cell growth	GO:0003676//nucleic acid binding;GO:0005515//protein binding;GO:0000166//nucleotide binding	GO:0005730//nucleolus;GO:0005737//cytoplasm
CL1003.Contig2_All	428	5	0.5133	17	1.6964	gi|122114635|ref|NP_001073671.1|	140.2	2e-32	nucleolar protein 8 [Danio rerio] >gi|94733271|emb|CAK03683.1| novel protein [Danio rerio]	gi|122114634|ref|NM_001080202.1|	224	2e-55	Danio rerio nucleolar protein 8 (nol8), mRNA	sp|Q76FK4|NOL8_HUMAN	67.4	9e-12	Nucleolar protein 8 OS=Homo sapiens GN=NOL8 PE=1 SV=1	--	--	--	--	--	--	--	--	--	--	GO:0006364//rRNA processing;GO:0006260//DNA replication;GO:0030307//positive regulation of cell growth	GO:0003676//nucleic acid binding;GO:0005515//protein binding;GO:0000166//nucleotide binding	GO:0005730//nucleolus;GO:0005737//cytoplasm
CL10030.Contig1_All	1893	40	0.9285	821	18.5228	gi|348516647|ref|XP_003445849.1|	271.6	8e-71	PREDICTED: hypothetical protein LOC100698318 [Oreochromis niloticus]	gi|47109745|emb|BX294189.11|	165	8e-37	Zebrafish DNA sequence from clone CH211-218D20 in linkage group 9, complete sequence	sp|Q99795|GPA33_HUMAN	164	8e-40	Cell surface A33 antigen OS=Homo sapiens GN=GPA33 PE=1 SV=1	--	--	--	--	--	K06790	2e-43	177	gga:418445	glycoprotein A33 (transmembrane)	-	-	-
CL10031.Contig1_All	860	18	0.9197	48	2.3837	--	--	--	--	gi|38567823|emb|BX649425.3|	113	1e-21	Zebrafish DNA sequence from clone CH211-239E6 in linkage group 4 Contains the gene for a novel protein similar to vertebrate peroxisome proliferative activated receptor, alpha (PPARA), the cdkn1bl gene for cyclin-dependent kinase inhibitor 1b like protein, the gene for a novel protein similar to vertebrate wingless-type MMTV integration site family (WNT4), the gene for a novel protein (zgc:136265…	--	--	--	--	--	--	--	--	--	--	--	--	--	--	-	-	-
CL10031.Contig2_All	265	0	0	1	0.1612	--	--	--	--	gi|38567823|emb|BX649425.3|	131	1e-27	Zebrafish DNA sequence from clone CH211-239E6 in linkage group 4 Contains the gene for a novel protein similar to vertebrate peroxisome proliferative activated receptor, alpha (PPARA), the cdkn1bl gene for cyclin-dependent kinase inhibitor 1b like protein, the gene for a novel protein similar to vertebrate wingless-type MMTV integration site family (WNT4), the gene for a novel protein (zgc:136265…	--	--	--	--	--	--	--	--	--	--	--	--	--	--	-	-	-
CL10032.Contig1_All	1335	407	13.3966	488	15.6118	gi|41054890|ref|NP_956651.1|	521.2	4e-146	oxidative stress responsive 1 [Danio rerio] >gi|31418832|gb|AAH53184.1| Zgc:63992 [Danio rerio]	gi|41054889|ref|NM_200357.1|	797	0	Danio rerio zgc:63992 (zgc:63992), mRNA >gi|31418831|gb|BC053184.1| Danio rerio zgc:63992, mRNA (cDNA clone MGC:63992 IMAGE:6792554), complete cds	sp|Q5E9A0|CT111_BOVIN	239	1e-62	Uncharacterized protein C20orf111 homolog OS=Bos taurus PE=2 SV=1	--	--	--	--	--	--	--	--	--	--	-	-	-
CL10032.Contig2_All	929	16	0.7568	16	0.7356	gi|41054890|ref|NP_956651.1|	406.4	8e-112	oxidative stress responsive 1 [Danio rerio] >gi|31418832|gb|AAH53184.1| Zgc:63992 [Danio rerio]	gi|375190681|gb|JN732971.1|	505	1e-140	Cyprinus carpio clone 325312 microsatellite sequence	sp|Q5E9A0|CT111_BOVIN	190	4e-48	Uncharacterized protein C20orf111 homolog OS=Bos taurus PE=2 SV=1	--	--	--	--	--	--	--	--	--	--	-	-	-
CL10033.Contig1_All	1008	80	3.4875	31	1.3135	--	--	--	--	gi|77681143|emb|CR848788.7|	139	2e-29	Zebrafish DNA sequence from clone DKEY-283B15 in linkage group 16, complete sequence	--	--	--	--	--	--	--	--	--	--	--	--	--	--	-	-	-
CL10033.Contig2_All	1273	90	3.1067	65	2.1807	--	--	--	--	gi|77681143|emb|CR848788.7|	147	1e-31	Zebrafish DNA sequence from clone DKEY-283B15 in linkage group 16, complete sequence	--	--	--	--	--	--	--	--	--	--	--	--	--	--	-	-	-
CL10034.Contig1_All	241	2	0.3647	5	0.8861	--	--	--	--	gi|42538789|emb|BX649552.3|	125	8e-26	Zebrafish DNA sequence from clone CH211-91I13 in linkage group 18, complete sequence	--	--	--	--	--	--	--	--	--	--	--	--	--	--	-	-	-
CL10034.Contig2_All	207	0	0	1	0.2063	--	--	--	--	gi|42538789|emb|BX649552.3|	125	7e-26	Zebrafish DNA sequence from clone CH211-91I13 in linkage group 18, complete sequence	--	--	--	--	--	--	--	--	--	--	--	--	--	--	-	-	-
CL10035.Contig1_All	935	37	1.7389	38	1.7357	--	--	--	--	gi|375206727|gb|JN749017.1|	107	8e-20	Cyprinus carpio clone 549618 microsatellite sequence	--	--	--	--	--	--	--	--	--	--	--	--	--	--	-	-	-
CL10035.Contig2_All	305	5	0.7204	17	2.3805	--	--	--	--	gi|375199376|gb|JN741667.1|	79.8	6e-12	Cyprinus carpio clone 438004 microsatellite sequence	--	--	--	--	--	--	--	--	--	--	--	--	--	--	-	-	-
CL10035.Contig3_All	904	14	0.6805	15	0.7087	--	--	--	--	gi|375206727|gb|JN749017.1|	107	8e-20	Cyprinus carpio clone 549618 microsatellite sequence	--	--	--	--	--	--	--	--	--	--	--	--	--	--	-	-	-
CL10035.Contig4_All	336	1	0.1308	8	1.0169	--	--	--	--	gi|375199376|gb|JN741667.1|	79.8	6e-12	Cyprinus carpio clone 438004 microsatellite sequence	--	--	--	--	--	--	--	--	--	--	--	--	--	--	-	-	-
CL10035.Contig5_All	369	8	0.9527	20	2.3148	--	--	--	--	gi|111153862|emb|CR388364.11|	79.8	7e-12	Zebrafish DNA sequence from clone CH211-173N18 in linkage group 6, complete sequence	--	--	--	--	--	--	--	--	--	--	--	--	--	--	-	-	-
CL10036.Contig1_All	1717	4	0.1024	2	0.0497	gi|41056087|ref|NP_957448.1|	656.4	0	hydroxymethylbilane synthase a [Danio rerio] >gi|31419559|gb|AAH53268.1| Hydroxymethylbilane synthase a [Danio rerio]	gi|41056086|ref|NM_201154.1|	1296	0	Danio rerio hydroxymethylbilane synthase a (hmbsa), mRNA >gi|31419558|gb|BC053268.1| Danio rerio hydroxymethylbilane synthase a, mRNA (cDNA clone MGC:64128 IMAGE:6796795), complete cds	sp|P22907|HEM3_MOUSE	473	4e-133	Porphobilinogen deaminase OS=Mus musculus GN=Hmbs PE=2 SV=2	alr1878	300	5e-81	COG0181	Porphobilinogen deaminase	K01749	0	656	dre:394129	hydroxymethylbilane synthase [EC:2.5.1.61]	GO:0033014//tetrapyrrole biosynthetic process;GO:0018160	GO:0004418//hydroxymethylbilane synthase activity;GO:0000036//acyl carrier activity	-
CL10036.Contig2_All	1995	0	0	1	0.0214	gi|123210215|emb|CAM15095.1|	284.3	1e-74	hydroxymethylbilane synthase [Danio rerio]	gi|41056086|ref|NM_201154.1|	642	1e-180	Danio rerio hydroxymethylbilane synthase a (hmbsa), mRNA >gi|31419558|gb|BC053268.1| Danio rerio hydroxymethylbilane synthase a, mRNA (cDNA clone MGC:64128 IMAGE:6796795), complete cds	sp|P22907|HEM3_MOUSE	248	4e-65	Porphobilinogen deaminase OS=Mus musculus GN=Hmbs PE=2 SV=2	alr1878	158	3e-38	COG0181	Porphobilinogen deaminase	K01749	5e-98	359	dre:394129	hydroxymethylbilane synthase [EC:2.5.1.61]	GO:0033014//tetrapyrrole biosynthetic process;GO:0018160	GO:0004418//hydroxymethylbilane synthase activity;GO:0000036//acyl carrier activity	-
CL10036.Contig3_All	1910	0	0	0	0	gi|123210215|emb|CAM15095.1|	301.2	1e-79	hydroxymethylbilane synthase [Danio rerio]	gi|41056086|ref|NM_201154.1|	654	0	Danio rerio hydroxymethylbilane synthase a (hmbsa), mRNA >gi|31419558|gb|BC053268.1| Danio rerio hydroxymethylbilane synthase a, mRNA (cDNA clone MGC:64128 IMAGE:6796795), complete cds	sp|P22907|HEM3_MOUSE	248	3e-65	Porphobilinogen deaminase OS=Mus musculus GN=Hmbs PE=2 SV=2	alr1878	159	1e-38	COG0181	Porphobilinogen deaminase	K01749	5e-98	359	dre:394129	hydroxymethylbilane synthase [EC:2.5.1.61]	GO:0033014//tetrapyrrole biosynthetic process;GO:0018160	GO:0004418//hydroxymethylbilane synthase activity;GO:0000036//acyl carrier activity	-
CL10036.Contig4_All	1633	1	0.0269	0	0	gi|41056087|ref|NP_957448.1|	656.4	0	hydroxymethylbilane synthase a [Danio rerio] >gi|31419559|gb|AAH53268.1| Hydroxymethylbilane synthase a [Danio rerio]	gi|41056086|ref|NM_201154.1|	1296	0	Danio rerio hydroxymethylbilane synthase a (hmbsa), mRNA >gi|31419558|gb|BC053268.1| Danio rerio hydroxymethylbilane synthase a, mRNA (cDNA clone MGC:64128 IMAGE:6796795), complete cds	sp|P22907|HEM3_MOUSE	473	4e-133	Porphobilinogen deaminase OS=Mus musculus GN=Hmbs PE=2 SV=2	alr1878	300	5e-81	COG0181	Porphobilinogen deaminase	K01749	0	656	dre:394129	hydroxymethylbilane synthase [EC:2.5.1.61]	GO:0033014//tetrapyrrole biosynthetic process;GO:0018160	GO:0004418//hydroxymethylbilane synthase activity;GO:0000036//acyl carrier activity	-
CL10036.Contig5_All	1911	0	0	0	0	gi|123210215|emb|CAM15095.1|	284.3	1e-74	hydroxymethylbilane synthase [Danio rerio]	gi|41056086|ref|NM_201154.1|	642	1e-180	Danio rerio hydroxymethylbilane synthase a (hmbsa), mRNA >gi|31419558|gb|BC053268.1| Danio rerio hydroxymethylbilane synthase a, mRNA (cDNA clone MGC:64128 IMAGE:6796795), complete cds	sp|P22907|HEM3_MOUSE	248	3e-65	Porphobilinogen deaminase OS=Mus musculus GN=Hmbs PE=2 SV=2	alr1878	158	3e-38	COG0181	Porphobilinogen deaminase	K01749	5e-98	359	dre:394129	hydroxymethylbilane synthase [EC:2.5.1.61]	GO:0033014//tetrapyrrole biosynthetic process;GO:0018160	GO:0004418//hydroxymethylbilane synthase activity;GO:0000036//acyl carrier activity	-
CL10036.Contig6_All	1826	0	0	1	0.0234	gi|123210215|emb|CAM15095.1|	301.2	9e-80	hydroxymethylbilane synthase [Danio rerio]	gi|41056086|ref|NM_201154.1|	654	0	Danio rerio hydroxymethylbilane synthase a (hmbsa), mRNA >gi|31419558|gb|BC053268.1| Danio rerio hydroxymethylbilane synthase a, mRNA (cDNA clone MGC:64128 IMAGE:6796795), complete cds	sp|P22907|HEM3_MOUSE	248	3e-65	Porphobilinogen deaminase OS=Mus musculus GN=Hmbs PE=2 SV=2	alr1878	159	1e-38	COG0181	Porphobilinogen deaminase	K01749	5e-98	359	dre:394129	hydroxymethylbilane synthase [EC:2.5.1.61]	GO:0033014//tetrapyrrole biosynthetic process;GO:0018160	GO:0004418//hydroxymethylbilane synthase activity;GO:0000036//acyl carrier activity	-
CL10036.Contig7_All	2034	19	0.4105	21	0.4409	gi|41056087|ref|NP_957448.1|	639.4	0	hydroxymethylbilane synthase a [Danio rerio] >gi|31419559|gb|AAH53268.1| Hydroxymethylbilane synthase a [Danio rerio]	gi|41056086|ref|NM_201154.1|	1229	0	Danio rerio hydroxymethylbilane synthase a (hmbsa), mRNA >gi|31419558|gb|BC053268.1| Danio rerio hydroxymethylbilane synthase a, mRNA (cDNA clone MGC:64128 IMAGE:6796795), complete cds	sp|P22907|HEM3_MOUSE	476	6e-134	Porphobilinogen deaminase OS=Mus musculus GN=Hmbs PE=2 SV=2	alr1878	299	1e-80	COG0181	Porphobilinogen deaminase	K01749	0	639	dre:394129	hydroxymethylbilane synthase [EC:2.5.1.61]	GO:0001666//response to hypoxia;GO:0006783//heme biosynthetic process;GO:0071345;GO:0031100//organ regeneration;GO:0033273//response to vitamin;GO:0018160;GO:0009743//response to carbohydrate stimulus;GO:0071549;GO:0071236;GO:0032025//response to cobalt ion;GO:0071418;GO:0014070//response to organic cyclic substance;GO:0071284;GO:0071243;GO:0048708//astrocyte differentiation;GO:0042493//response …	GO:0004418//hydroxymethylbilane synthase activity;GO:0043176//amine binding;GO:0004852//uroporphyrinogen-III synthase activity;GO:0000036//acyl carrier activity;GO:0031406//carboxylic acid binding;GO:0005515//protein binding;GO:0050662//coenzyme binding	GO:0030424//axon;GO:0000793//condensed chromosome;GO:0005737//cytoplasm;GO:0005634//nucleus
CL10036.Contig8_All	1961	51	1.1428	31	0.6751	gi|41056087|ref|NP_957448.1|	639.4	0	hydroxymethylbilane synthase a [Danio rerio] >gi|31419559|gb|AAH53268.1| Hydroxymethylbilane synthase a [Danio rerio]	gi|41056086|ref|NM_201154.1|	1229	0	Danio rerio hydroxymethylbilane synthase a (hmbsa), mRNA >gi|31419558|gb|BC053268.1| Danio rerio hydroxymethylbilane synthase a, mRNA (cDNA clone MGC:64128 IMAGE:6796795), complete cds	sp|P22907|HEM3_MOUSE	476	6e-134	Porphobilinogen deaminase OS=Mus musculus GN=Hmbs PE=2 SV=2	alr1878	299	1e-80	COG0181	Porphobilinogen deaminase	K01749	0	639	dre:394129	hydroxymethylbilane synthase [EC:2.5.1.61]	GO:0001666//response to hypoxia;GO:0006783//heme biosynthetic process;GO:0071345;GO:0031100//organ regeneration;GO:0033273//response to vitamin;GO:0018160;GO:0009743//response to carbohydrate stimulus;GO:0071549;GO:0071236;GO:0032025//response to cobalt ion;GO:0071418;GO:0014070//response to organic cyclic substance;GO:0071284;GO:0071243;GO:0048708//astrocyte differentiation;GO:0042493//response …	GO:0004418//hydroxymethylbilane synthase activity;GO:0043176//amine binding;GO:0004852//uroporphyrinogen-III synthase activity;GO:0000036//acyl carrier activity;GO:0031406//carboxylic acid binding;GO:0005515//protein binding;GO:0050662//coenzyme binding	GO:0030424//axon;GO:0000793//condensed chromosome;GO:0005737//cytoplasm;GO:0005634//nucleus
CL10037.Contig1_All	229	5	0.9594	8	1.492	--	--	--	--	gi|375178351|gb|JN720642.1|	103	3e-19	Cyprinus carpio clone 16211 microsatellite sequence	--	--	--	--	--	--	--	--	--	--	--	--	--	--	-	-	-
CL10037.Contig2_All	395	18	2.0024	2	0.2162	--	--	--	--	gi|375178351|gb|JN720642.1|	93.7	5e-16	Cyprinus carpio clone 16211 microsatellite sequence	--	--	--	--	--	--	--	--	--	--	--	--	--	--	-	-	-
CL10038.Contig1_All	812	22	1.1906	38	1.9987	gi|41053983|ref|NP_956214.1|	288.9	1e-76	peroxisome assembly protein 26 [Danio rerio] >gi|31418854|gb|AAH53199.1| Zgc:64014 [Danio rerio] >gi|182891212|gb|AAI64102.1| Zgc:64014 protein [Danio rerio]	gi|182891211|gb|BC164102.1|	367	5e-98	Danio rerio zgc:64014, mRNA (cDNA clone MGC:191277 IMAGE:100059586), complete cds	sp|Q8BGI5|PEX26_MOUSE	72.8	8e-13	Peroxisome assembly protein 26 OS=Mus musculus GN=Pex26 PE=2 SV=2	--	--	--	--	--	K13340	2e-77	288	dre:334644	peroxin-26	GO:0045046//protein import into peroxisome membrane	GO:0032403//protein complex binding	GO:0005779//integral to peroxisomal membrane
CL10038.Contig2_All	1280	44	1.5105	67	2.2355	gi|41053983|ref|NP_956214.1|	469.5	1e-130	peroxisome assembly protein 26 [Danio rerio] >gi|31418854|gb|AAH53199.1| Zgc:64014 [Danio rerio] >gi|182891212|gb|AAI64102.1| Zgc:64014 protein [Danio rerio]	gi|182891211|gb|BC164102.1|	573	1e-160	Danio rerio zgc:64014, mRNA (cDNA clone MGC:191277 IMAGE:100059586), complete cds	sp|Q7Z412|PEX26_HUMAN	160	6e-39	Peroxisome assembly protein 26 OS=Homo sapiens GN=PEX26 PE=1 SV=2	--	--	--	--	--	K13340	2e-131	469	dre:334644	peroxin-26	GO:0045046//protein import into peroxisome membrane	GO:0032403//protein complex binding	GO:0005779//integral to peroxisomal membrane
CL10038.Contig3_All	662	17	1.1284	11	0.7097	gi|41053983|ref|NP_956214.1|	184.9	2e-45	peroxisome assembly protein 26 [Danio rerio] >gi|31418854|gb|AAH53199.1| Zgc:64014 [Danio rerio] >gi|182891212|gb|AAI64102.1| Zgc:64014 protein [Danio rerio]	gi|182891211|gb|BC164102.1|	216	9e-53	Danio rerio zgc:64014, mRNA (cDNA clone MGC:191277 IMAGE:100059586), complete cds	sp|Q7Z412|PEX26_HUMAN	93.2	4e-19	Peroxisome assembly protein 26 OS=Homo sapiens GN=PEX26 PE=1 SV=2	--	--	--	--	--	K13340	4e-46	184	dre:334644	peroxin-26	GO:0016558//protein import into peroxisome matrix;GO:0045046//protein import into peroxisome membrane	GO:0051117//ATPase binding;GO:0032403//protein complex binding;GO:0008022//protein C-terminus binding	GO:0005779//integral to peroxisomal membrane
CL10038.Contig4_All	491	8	0.716	10	0.8698	gi|41053983|ref|NP_956214.1|	129	6e-29	peroxisome assembly protein 26 [Danio rerio] >gi|31418854|gb|AAH53199.1| Zgc:64014 [Danio rerio] >gi|182891212|gb|AAI64102.1| Zgc:64014 protein [Danio rerio]	gi|182891211|gb|BC164102.1|	172	9e-40	Danio rerio zgc:64014, mRNA (cDNA clone MGC:191277 IMAGE:100059586), complete cds	--	--	--	--	--	--	--	--	--	K13340	1e-29	129	dre:334644	peroxin-26	GO:0045046//protein import into peroxisome membrane	GO:0032403//protein complex binding	GO:0005779//integral to peroxisomal membrane
CL1004.Contig10_All	2875	3	0.0459	8	0.1188	gi|126632636|emb|CAM56368.1|	1230.7	0	cytoplasmic linker associated protein 2 [Danio rerio]	gi|46309514|ref|NM_207072.1|	1616	0	Danio rerio cytoplasmic linker associated protein 2 (clasp2), mRNA >gi|42542890|gb|BC066436.1| Danio rerio cytoplasmic linker associated protein 2, mRNA (cDNA clone MGC:77279 IMAGE:6964839), complete cds	sp|Q80TV8|CLAP1_MOUSE	858	0	CLIP-associating protein 1 OS=Mus musculus GN=Clasp1 PE=1 SV=2	--	--	--	--	--	--	--	--	--	--	GO:0007411//axon guidance;GO:0007026//negative regulation of microtubule depolymerization;GO:0007163//establishment or maintenance of cell polarity;GO:0000236//mitotic prometaphase;GO:0051301//cell division;GO:0007020//microtubule nucleation;GO:0031023//microtubule organizing center organization;GO:0016477//cell migration;GO:0034453//microtubule anchoring	GO:0008107//galactoside 2-alpha-L-fucosyltransferase activity;GO:0051010//microtubule plus-end binding	GO:0005828//kinetochore microtubule;GO:0005802//trans-Golgi network;GO:0032587//ruffle membrane;GO:0005815//microtubule organizing center;GO:0000777//condensed chromosome kinetochore;GO:0005881//cytoplasmic microtubule;GO:0005829//cytosol;GO:0005938//cell cortex
CL1004.Contig11_All	3448	2	0.0255	5	0.0619	gi|126632636|emb|CAM56368.1|	1573.9	0	cytoplasmic linker associated protein 2 [Danio rerio]	gi|46309514|ref|NM_207072.1|	1673	0	Danio rerio cytoplasmic linker associated protein 2 (clasp2), mRNA >gi|42542890|gb|BC066436.1| Danio rerio cytoplasmic linker associated protein 2, mRNA (cDNA clone MGC:77279 IMAGE:6964839), complete cds	sp|Q6NYW6|CLAP2_DANRE	1194	0	CLIP-associating protein 2 OS=Danio rerio GN=clasp2 PE=2 SV=1	--	--	--	--	--	K15177	1e-09	66.6	dwi:Dwil_GK13925	RNA polymerase-associated protein LEO1	GO:0007411//axon guidance;GO:0007026//negative regulation of microtubule depolymerization;GO:0007163//establishment or maintenance of cell polarity;GO:0000236//mitotic prometaphase;GO:0051301//cell division;GO:0007020//microtubule nucleation;GO:0031023//microtubule organizing center organization;GO:0016477//cell migration;GO:0034453//microtubule anchoring	GO:0008107//galactoside 2-alpha-L-fucosyltransferase activity;GO:0051010//microtubule plus-end binding	GO:0005828//kinetochore microtubule;GO:0005802//trans-Golgi network;GO:0032587//ruffle membrane;GO:0005815//microtubule organizing center;GO:0000777//condensed chromosome kinetochore;GO:0005881//cytoplasmic microtubule;GO:0005829//cytosol;GO:0005938//cell cortex
CL1004.Contig12_All	1629	0	0	2	0.0524	gi|126632636|emb|CAM56368.1|	840.9	0	cytoplasmic linker associated protein 2 [Danio rerio]	gi|46309514|ref|NM_207072.1|	1719	0	Danio rerio cytoplasmic linker associated protein 2 (clasp2), mRNA >gi|42542890|gb|BC066436.1| Danio rerio cytoplasmic linker associated protein 2, mRNA (cDNA clone MGC:77279 IMAGE:6964839), complete cds	sp|Q6NYW6|CLAP2_DANRE	811	0	CLIP-associating protein 2 OS=Danio rerio GN=clasp2 PE=2 SV=1	--	--	--	--	--	--	--	--	--	--	GO:0031023//microtubule organizing center organization;GO:0034453//microtubule anchoring;GO:0007067//mitosis;GO:0007020//microtubule nucleation;GO:0051301//cell division	-	GO:0000776//kinetochore;GO:0005802//trans-Golgi network;GO:0005874//microtubule
CL1004.Contig13_All	2458	138	2.4671	156	2.7105	gi|126632639|emb|CAM56371.1|	1309.7	0	cytoplasmic linker associated protein 2 [Danio rerio]	gi|46309514|ref|NM_207072.1|	2046	0	Danio rerio cytoplasmic linker associated protein 2 (clasp2), mRNA >gi|42542890|gb|BC066436.1| Danio rerio cytoplasmic linker associated protein 2, mRNA (cDNA clone MGC:77279 IMAGE:6964839), complete cds	sp|Q6NYW6|CLAP2_DANRE	1298	0	CLIP-associating protein 2 OS=Danio rerio GN=clasp2 PE=2 SV=1	--	--	--	--	--	--	--	--	--	--	GO:0031023//microtubule organizing center organization;GO:0034453//microtubule anchoring;GO:0007067//mitosis;GO:0007020//microtubule nucleation;GO:0051301//cell division	-	GO:0000776//kinetochore;GO:0005802//trans-Golgi network;GO:0005874//microtubule
CL1004.Contig14_All	5377	16	0.1308	14	0.1112	gi|126632636|emb|CAM56368.1|	2623.2	0	cytoplasmic linker associated protein 2 [Danio rerio]	gi|46309514|ref|NM_207072.1|	2062	0	Danio rerio cytoplasmic linker associated protein 2 (clasp2), mRNA >gi|42542890|gb|BC066436.1| Danio rerio cytoplasmic linker associated protein 2, mRNA (cDNA clone MGC:77279 IMAGE:6964839), complete cds	sp|Q6NYW6|CLAP2_DANRE	2199	0	CLIP-associating protein 2 OS=Danio rerio GN=clasp2 PE=2 SV=1	--	--	--	--	--	K15177	2e-09	66.6	dwi:Dwil_GK13925	RNA polymerase-associated protein LEO1	GO:0007411//axon guidance;GO:0007026//negative regulation of microtubule depolymerization;GO:0007163//establishment or maintenance of cell polarity;GO:0000236//mitotic prometaphase;GO:0051301//cell division;GO:0007020//microtubule nucleation;GO:0031023//microtubule organizing center organization;GO:0016477//cell migration;GO:0034453//microtubule anchoring	GO:0008107//galactoside 2-alpha-L-fucosyltransferase activity;GO:0051010//microtubule plus-end binding	GO:0005828//kinetochore microtubule;GO:0005802//trans-Golgi network;GO:0032587//ruffle membrane;GO:0005815//microtubule organizing center;GO:0000777//condensed chromosome kinetochore;GO:0005881//cytoplasmic microtubule;GO:0005829//cytosol;GO:0005938//cell cortex
CL1004.Contig15_All	4170	4	0.0422	5	0.0512	gi|126632636|emb|CAM56368.1|	2231.4	0	cytoplasmic linker associated protein 2 [Danio rerio]	gi|46309514|ref|NM_207072.1|	2062	0	Danio rerio cytoplasmic linker associated protein 2 (clasp2), mRNA >gi|42542890|gb|BC066436.1| Danio rerio cytoplasmic linker associated protein 2, mRNA (cDNA clone MGC:77279 IMAGE:6964839), complete cds	sp|Q6NYW6|CLAP2_DANRE	2199	0	CLIP-associating protein 2 OS=Danio rerio GN=clasp2 PE=2 SV=1	--	--	--	--	--	K15177	2e-09	66.6	dwi:Dwil_GK13925	RNA polymerase-associated protein LEO1	GO:0007411//axon guidance;GO:0007026//negative regulation of microtubule depolymerization;GO:0007163//establishment or maintenance of cell polarity;GO:0000236//mitotic prometaphase;GO:0051301//cell division;GO:0007020//microtubule nucleation;GO:0031023//microtubule organizing center organization;GO:0016477//cell migration;GO:0034453//microtubule anchoring	GO:0008107//galactoside 2-alpha-L-fucosyltransferase activity;GO:0051010//microtubule plus-end binding	GO:0005828//kinetochore microtubule;GO:0005802//trans-Golgi network;GO:0032587//ruffle membrane;GO:0005815//microtubule organizing center;GO:0000777//condensed chromosome kinetochore;GO:0005881//cytoplasmic microtubule;GO:0005829//cytosol;GO:0005938//cell cortex
CL1004.Contig16_All	649	8	0.5417	8	0.5265	gi|126632636|emb|CAM56368.1|	136	1e-30	cytoplasmic linker associated protein 2 [Danio rerio]	gi|375211490|gb|JN753781.1|	504	1e-139	Cyprinus carpio clone 61520 microsatellite sequence	sp|Q6NYW6|CLAP2_DANRE	135	5e-32	CLIP-associating protein 2 OS=Danio rerio GN=clasp2 PE=2 SV=1	--	--	--	--	--	--	--	--	--	--	GO:0007026//negative regulation of microtubule depolymerization;GO:0016477//cell migration;GO:0031023//microtubule organizing center organization;GO:0007163//establishment or maintenance of cell polarity;GO:0034453//microtubule anchoring;GO:0051301//cell division;GO:0007067//mitosis;GO:0007020//microtubule nucleation	GO:0051010//microtubule plus-end binding	GO:0005815//microtubule organizing center;GO:0032587//ruffle membrane;GO:0005881//cytoplasmic microtubule;GO:0005938//cell cortex;GO:0005802//trans-Golgi network;GO:0005819//spindle;GO:0000777//condensed chromosome kinetochore
CL1004.Contig1_All	3086	18	0.2563	26	0.3598	gi|126632636|emb|CAM56368.1|	1398.3	0	cytoplasmic linker associated protein 2 [Danio rerio]	gi|46309514|ref|NM_207072.1|	1612	0	Danio rerio cytoplasmic linker associated protein 2 (clasp2), mRNA >gi|42542890|gb|BC066436.1| Danio rerio cytoplasmic linker associated protein 2, mRNA (cDNA clone MGC:77279 IMAGE:6964839), complete cds	sp|Q6NYW6|CLAP2_DANRE	1001	0	CLIP-associating protein 2 OS=Danio rerio GN=clasp2 PE=2 SV=1	--	--	--	--	--	K15176	4e-07	58.2	ame:413130	RNA polymerase-associated protein CTR9	GO:0007411//axon guidance;GO:0007026//negative regulation of microtubule depolymerization;GO:0007163//establishment or maintenance of cell polarity;GO:0000236//mitotic prometaphase;GO:0051301//cell division;GO:0007020//microtubule nucleation;GO:0031023//microtubule organizing center organization;GO:0016477//cell migration;GO:0034453//microtubule anchoring	GO:0008107//galactoside 2-alpha-L-fucosyltransferase activity;GO:0051010//microtubule plus-end binding	GO:0005828//kinetochore microtubule;GO:0005802//trans-Golgi network;GO:0032587//ruffle membrane;GO:0005815//microtubule organizing center;GO:0000777//condensed chromosome kinetochore;GO:0005881//cytoplasmic microtubule;GO:0005829//cytosol;GO:0005938//cell cortex
CL1004.Contig2_All	3379	61	0.7933	70	0.8848	gi|126632636|emb|CAM56368.1|	1581.2	0	cytoplasmic linker associated protein 2 [Danio rerio]	gi|46309514|ref|NM_207072.1|	1681	0	Danio rerio cytoplasmic linker associated protein 2 (clasp2), mRNA >gi|42542890|gb|BC066436.1| Danio rerio cytoplasmic linker associated protein 2, mRNA (cDNA clone MGC:77279 IMAGE:6964839), complete cds	sp|Q6NYW6|CLAP2_DANRE	1169	0	CLIP-associating protein 2 OS=Danio rerio GN=clasp2 PE=2 SV=1	--	--	--	--	--	K15177	5e-06	54.7	dgr:Dgri_GH22951	RNA polymerase-associated protein LEO1	GO:0007411//axon guidance;GO:0007026//negative regulation of microtubule depolymerization;GO:0007163//establishment or maintenance of cell polarity;GO:0000236//mitotic prometaphase;GO:0051301//cell division;GO:0007020//microtubule nucleation;GO:0031023//microtubule organizing center organization;GO:0016477//cell migration;GO:0034453//microtubule anchoring	GO:0008107//galactoside 2-alpha-L-fucosyltransferase activity;GO:0051010//microtubule plus-end binding	GO:0005828//kinetochore microtubule;GO:0005802//trans-Golgi network;GO:0032587//ruffle membrane;GO:0005815//microtubule organizing center;GO:0000777//condensed chromosome kinetochore;GO:0005881//cytoplasmic microtubule;GO:0005829//cytosol;GO:0005938//cell cortex
CL1004.Contig3_All	594	7	0.5178	5	0.3595	gi|126632639|emb|CAM56371.1|	265	1e-69	cytoplasmic linker associated protein 2 [Danio rerio]	gi|46309514|ref|NM_207072.1|	502	1e-139	Danio rerio cytoplasmic linker associated protein 2 (clasp2), mRNA >gi|42542890|gb|BC066436.1| Danio rerio cytoplasmic linker associated protein 2, mRNA (cDNA clone MGC:77279 IMAGE:6964839), complete cds	sp|Q6NYW6|CLAP2_DANRE	261	6e-70	CLIP-associating protein 2 OS=Danio rerio GN=clasp2 PE=2 SV=1	--	--	--	--	--	--	--	--	--	--	GO:0031023//microtubule organizing center organization;GO:0034453//microtubule anchoring;GO:0007067//mitosis;GO:0007020//microtubule nucleation;GO:0051301//cell division	-	GO:0000776//kinetochore;GO:0005802//trans-Golgi network;GO:0005874//microtubule
CL1004.Contig4_All	5413	157	1.2745	153	1.2072	gi|126632636|emb|CAM56368.1|	2611.6	0	cytoplasmic linker associated protein 2 [Danio rerio]	gi|46309514|ref|NM_207072.1|	2077	0	Danio rerio cytoplasmic linker associated protein 2 (clasp2), mRNA >gi|42542890|gb|BC066436.1| Danio rerio cytoplasmic linker associated protein 2, mRNA (cDNA clone MGC:77279 IMAGE:6964839), complete cds	sp|Q6NYW6|CLAP2_DANRE	2191	0	CLIP-associating protein 2 OS=Danio rerio GN=clasp2 PE=2 SV=1	--	--	--	--	--	K15177	3e-07	59.7	dwi:Dwil_GK13925	RNA polymerase-associated protein LEO1	GO:0007411//axon guidance;GO:0007026//negative regulation of microtubule depolymerization;GO:0007163//establishment or maintenance of cell polarity;GO:0000236//mitotic prometaphase;GO:0051301//cell division;GO:0007020//microtubule nucleation;GO:0031023//microtubule organizing center organization;GO:0016477//cell migration;GO:0034453//microtubule anchoring	GO:0008107//galactoside 2-alpha-L-fucosyltransferase activity;GO:0051010//microtubule plus-end binding	GO:0005828//kinetochore microtubule;GO:0005802//trans-Golgi network;GO:0032587//ruffle membrane;GO:0005815//microtubule organizing center;GO:0000777//condensed chromosome kinetochore;GO:0005881//cytoplasmic microtubule;GO:0005829//cytosol;GO:0005938//cell cortex
CL1004.Contig5_All	1586	9	0.2494	7	0.1885	gi|126632636|emb|CAM56368.1|	828.5	0	cytoplasmic linker associated protein 2 [Danio rerio]	gi|46309514|ref|NM_207072.1|	1562	0	Danio rerio cytoplasmic linker associated protein 2 (clasp2), mRNA >gi|42542890|gb|BC066436.1| Danio rerio cytoplasmic linker associated protein 2, mRNA (cDNA clone MGC:77279 IMAGE:6964839), complete cds	sp|Q6NYW6|CLAP2_DANRE	801	0	CLIP-associating protein 2 OS=Danio rerio GN=clasp2 PE=2 SV=1	--	--	--	--	--	--	--	--	--	--	GO:0007411//axon guidance;GO:0007026//negative regulation of microtubule depolymerization;GO:0007163//establishment or maintenance of cell polarity;GO:0000236//mitotic prometaphase;GO:0051301//cell division;GO:0007020//microtubule nucleation;GO:0031023//microtubule organizing center organization;GO:0016477//cell migration;GO:0034453//microtubule anchoring	GO:0008107//galactoside 2-alpha-L-fucosyltransferase activity;GO:0051010//microtubule plus-end binding	GO:0005828//kinetochore microtubule;GO:0005802//trans-Golgi network;GO:0032587//ruffle membrane;GO:0005815//microtubule organizing center;GO:0000777//condensed chromosome kinetochore;GO:0005881//cytoplasmic microtubule;GO:0005829//cytosol;GO:0005938//cell cortex
CL1004.Contig6_All	2195	133	2.6626	125	2.4321	gi|46309515|ref|NP_996955.1|	1060.4	0	CLIP-associating protein 2 [Danio rerio] >gi|77416391|sp|Q6NYW6.1|CLAP2_DANRE RecName: Full=CLIP-associating protein 2; AltName: Full=Cytoplasmic linker-associated protein 2 >gi|42542891|gb|AAH66436.1| Cytoplasmic linker associated protein 2 [Danio rerio] >gi|126632638|emb|CAM56370.1| cytoplasmic linker associated protein 2 [Danio rerio]	gi|46309514|ref|NM_207072.1|	2077	0	Danio rerio cytoplasmic linker associated protein 2 (clasp2), mRNA >gi|42542890|gb|BC066436.1| Danio rerio cytoplasmic linker associated protein 2, mRNA (cDNA clone MGC:77279 IMAGE:6964839), complete cds	sp|Q6NYW6|CLAP2_DANRE	1060	0	CLIP-associating protein 2 OS=Danio rerio GN=clasp2 PE=2 SV=1	--	--	--	--	--	--	--	--	--	--	GO:0031023//microtubule organizing center organization;GO:0034453//microtubule anchoring;GO:0007067//mitosis;GO:0007020//microtubule nucleation;GO:0051301//cell division	-	GO:0000776//kinetochore;GO:0005802//trans-Golgi network;GO:0005874//microtubule
CL1004.Contig7_All	2854	2	0.0308	3	0.0449	gi|126632636|emb|CAM56368.1|	1235.7	0	cytoplasmic linker associated protein 2 [Danio rerio]	gi|46309514|ref|NM_207072.1|	1677	0	Danio rerio cytoplasmic linker associated protein 2 (clasp2), mRNA >gi|42542890|gb|BC066436.1| Danio rerio cytoplasmic linker associated protein 2, mRNA (cDNA clone MGC:77279 IMAGE:6964839), complete cds	sp|Q80TV8|CLAP1_MOUSE	859	0	CLIP-associating protein 1 OS=Mus musculus GN=Clasp1 PE=1 SV=2	--	--	--	--	--	--	--	--	--	--	GO:0007411//axon guidance;GO:0007026//negative regulation of microtubule depolymerization;GO:0007163//establishment or maintenance of cell polarity;GO:0000236//mitotic prometaphase;GO:0051301//cell division;GO:0007020//microtubule nucleation;GO:0031023//microtubule organizing center organization;GO:0016477//cell migration;GO:0034453//microtubule anchoring	GO:0008107//galactoside 2-alpha-L-fucosyltransferase activity;GO:0051010//microtubule plus-end binding	GO:0005828//kinetochore microtubule;GO:0005802//trans-Golgi network;GO:0032587//ruffle membrane;GO:0005815//microtubule organizing center;GO:0000777//condensed chromosome kinetochore;GO:0005881//cytoplasmic microtubule;GO:0005829//cytosol;GO:0005938//cell cortex
CL1004.Contig8_All	3001	8	0.1171	2	0.0285	gi|46309515|ref|NP_996955.1|	1424.5	0	CLIP-associating protein 2 [Danio rerio] >gi|77416391|sp|Q6NYW6.1|CLAP2_DANRE RecName: Full=CLIP-associating protein 2; AltName: Full=Cytoplasmic linker-associated protein 2 >gi|42542891|gb|AAH66436.1| Cytoplasmic linker associated protein 2 [Danio rerio] >gi|126632638|emb|CAM56370.1| cytoplasmic linker associated protein 2 [Danio rerio]	gi|46309514|ref|NM_207072.1|	2062	0	Danio rerio cytoplasmic linker associated protein 2 (clasp2), mRNA >gi|42542890|gb|BC066436.1| Danio rerio cytoplasmic linker associated protein 2, mRNA (cDNA clone MGC:77279 IMAGE:6964839), complete cds	sp|Q6NYW6|CLAP2_DANRE	1424	0	CLIP-associating protein 2 OS=Danio rerio GN=clasp2 PE=2 SV=1	--	--	--	--	--	--	--	--	--	--	GO:0007026//negative regulation of microtubule depolymerization;GO:0016477//cell migration;GO:0031023//microtubule organizing center organization;GO:0007163//establishment or maintenance of cell polarity;GO:0034453//microtubule anchoring;GO:0051301//cell division;GO:0007067//mitosis;GO:0007020//microtubule nucleation	GO:0051010//microtubule plus-end binding	GO:0005815//microtubule organizing center;GO:0032587//ruffle membrane;GO:0005881//cytoplasmic microtubule;GO:0005938//cell cortex;GO:0005802//trans-Golgi network;GO:0005819//spindle;GO:0000777//condensed chromosome kinetochore
CL1004.Contig9_All	2208	2	0.0398	5	0.0967	gi|46309515|ref|NP_996955.1|	1194.1	0	CLIP-associating protein 2 [Danio rerio] >gi|77416391|sp|Q6NYW6.1|CLAP2_DANRE RecName: Full=CLIP-associating protein 2; AltName: Full=Cytoplasmic linker-associated protein 2 >gi|42542891|gb|AAH66436.1| Cytoplasmic linker associated protein 2 [Danio rerio] >gi|126632638|emb|CAM56370.1| cytoplasmic linker associated protein 2 [Danio rerio]	gi|46309514|ref|NM_207072.1|	1715	0	Danio rerio cytoplasmic linker associated protein 2 (clasp2), mRNA >gi|42542890|gb|BC066436.1| Danio rerio cytoplasmic linker associated protein 2, mRNA (cDNA clone MGC:77279 IMAGE:6964839), complete cds	sp|Q6NYW6|CLAP2_DANRE	1194	0	CLIP-associating protein 2 OS=Danio rerio GN=clasp2 PE=2 SV=1	--	--	--	--	--	K15177	8e-10	66.6	dwi:Dwil_GK13925	RNA polymerase-associated protein LEO1	GO:0007411//axon guidance;GO:0007026//negative regulation of microtubule depolymerization;GO:0007163//establishment or maintenance of cell polarity;GO:0000236//mitotic prometaphase;GO:0051301//cell division;GO:0007020//microtubule nucleation;GO:0031023//microtubule organizing center organization;GO:0016477//cell migration;GO:0034453//microtubule anchoring	GO:0008107//galactoside 2-alpha-L-fucosyltransferase activity;GO:0051010//microtubule plus-end binding	GO:0005828//kinetochore microtubule;GO:0005802//trans-Golgi network;GO:0032587//ruffle membrane;GO:0005815//microtubule organizing center;GO:0000777//condensed chromosome kinetochore;GO:0005881//cytoplasmic microtubule;GO:0005829//cytosol;GO:0005938//cell cortex
CL10040.Contig1_All	490	16	1.4348	22	1.9175	--	--	--	--	gi|51241711|emb|BX324160.11|	85.7	2e-13	Zebrafish DNA sequence from clone CH211-217K11 in linkage group 10 Contains the 5' end of a novel protein similar to vertebrate dihydropyrimidinase-like 2 (DPYSL2), the 3' end of the ppp2r2d gene for protein phosphatase 2, regulatory subunit B, delta isoform and the bnip3l gene for BCL2/adenovirus E1B interacting protein 3-like, complete sequence	--	--	--	--	--	--	--	--	--	--	--	--	--	--	-	-	-
CL10040.Contig2_All	250	3	0.5273	4	0.6833	--	--	--	--	--	--	--	--	--	--	--	--	--	--	--	--	--	--	--	--	--	--	-	-	-
CL10041.Contig1_All	360	6	0.7324	2	0.2373	gi|319803068|ref|NP_001003535.2|	107.5	1e-22	polybromo 1, like [Danio rerio]	gi|53141793|emb|BX649498.5|	289	4e-75	Zebrafish DNA sequence from clone DKEY-172F5 in linkage group 6, complete sequence	sp|Q8BSQ9|PB1_MOUSE	100	7e-22	Protein polybromo-1 OS=Mus musculus GN=Pbrm1 PE=1 SV=4	--	--	--	--	--	K11757	2e-23	107	dre:445141	protein polybromo-1	-	GO:0003677//DNA binding	-
CL10041.Contig2_All	329	44	5.8768	23	2.9857	gi|319803068|ref|NP_001003535.2|	117.5	1e-25	polybromo 1, like [Danio rerio]	gi|53141793|emb|BX649498.5|	408	1e-111	Zebrafish DNA sequence from clone DKEY-172F5 in linkage group 6, complete sequence	sp|Q8BSQ9|PB1_MOUSE	58.9	2e-09	Protein polybromo-1 OS=Mus musculus GN=Pbrm1 PE=1 SV=4	--	--	--	--	--	K11757	2e-26	117	dre:445141	protein polybromo-1	-	-	-
CL10041.Contig3_All	831	31	1.6392	81	4.1629	gi|319803068|ref|NP_001003535.2|	378.6	1e-103	polybromo 1, like [Danio rerio]	gi|319803067|ref|NM_001003535.2|	809	0	Danio rerio polybromo 1, like (pbrm1l), mRNA	sp|Q8BSQ9|PB1_MOUSE	266	3e-71	Protein polybromo-1 OS=Mus musculus GN=Pbrm1 PE=1 SV=4	--	--	--	--	--	K11757	2e-104	378	dre:445141	protein polybromo-1	-	-	-
CL10041.Contig4_All	4612	87	0.8289	94	0.8705	gi|319803068|ref|NP_001003535.2|	2556.2	0	polybromo 1, like [Danio rerio]	gi|319803067|ref|NM_001003535.2|	4369	0	Danio rerio polybromo 1, like (pbrm1l), mRNA	sp|Q86U86|PB1_HUMAN	2014	0	Protein polybromo-1 OS=Homo sapiens GN=PBRM1 PE=1 SV=1	SPBC1734.15	130	3e-29	COG5076	Transcription factor involved in chromatin remodeling, contains bromodomain	K11757	0	2556	dre:445141	protein polybromo-1	GO:0006355//regulation of transcription, DNA-dependent;GO:0001890//placenta development;GO:0007507//heart development;GO:0008285//negative regulation of cell proliferation;GO:0007067//mitosis;GO:0006338//chromatin remodeling	GO:0003677//DNA binding;GO:0005515//protein binding;GO:0003682//chromatin binding	GO:0000228//nuclear chromosome;GO:0000776//kinetochore
CL10041.Contig5_All	1035	40	1.6983	41	1.6918	gi|319803068|ref|NP_001003535.2|	270	1e-70	polybromo 1, like [Danio rerio]	gi|319803067|ref|NM_001003535.2|	551	1e-153	Danio rerio polybromo 1, like (pbrm1l), mRNA	sp|Q8BSQ9|PB1_MOUSE	214	2e-55	Protein polybromo-1 OS=Mus musculus GN=Pbrm1 PE=1 SV=4	--	--	--	--	--	K11757	2e-71	270	dre:445141	protein polybromo-1	-	-	-
CL10041.Contig6_All	4951	179	1.5887	227	1.9582	gi|319803068|ref|NP_001003535.2|	2802.7	0	polybromo 1, like [Danio rerio]	gi|319803067|ref|NM_001003535.2|	4345	0	Danio rerio polybromo 1, like (pbrm1l), mRNA	sp|Q90941|PB1_CHICK	2142	0	Protein polybromo-1 OS=Gallus gallus GN=PBRM1 PE=1 SV=1	SPBC1734.15	130	3e-29	COG5076	Transcription factor involved in chromatin remodeling, contains bromodomain	K11757	0	2802	dre:445141	protein polybromo-1	GO:0016568//chromatin modification;GO:0006355//regulation of transcription, DNA-dependent;GO:0001890//placenta development;GO:0007507//heart development;GO:0008285//negative regulation of cell proliferation	GO:0003677//DNA binding;GO:0003682//chromatin binding	GO:0000776//kinetochore;GO:0005634//nucleus
CL10041.Contig7_All	4846	106	0.9612	118	1.0399	gi|319803068|ref|NP_001003535.2|	2804.2	0	polybromo 1, like [Danio rerio]	gi|319803067|ref|NM_001003535.2|	4292	0	Danio rerio polybromo 1, like (pbrm1l), mRNA	sp|Q90941|PB1_CHICK	2142	0	Protein polybromo-1 OS=Gallus gallus GN=PBRM1 PE=1 SV=1	SPBC1734.15	130	3e-29	COG5076	Transcription factor involved in chromatin remodeling, contains bromodomain	K11757	0	2804	dre:445141	protein polybromo-1	GO:0016568//chromatin modification;GO:0006355//regulation of transcription, DNA-dependent;GO:0001890//placenta development;GO:0007507//heart development;GO:0008285//negative regulation of cell proliferation	GO:0003677//DNA binding;GO:0003682//chromatin binding	GO:0000776//kinetochore;GO:0005634//nucleus
CL10042.Contig1_All	397	6	0.6641	9	0.9682	--	--	--	--	--	--	--	--	--	--	--	--	--	--	--	--	--	--	--	--	--	--	-	-	-
CL10042.Contig2_All	309	22	3.1286	9	1.2439	--	--	--	--	--	--	--	--	--	--	--	--	--	--	--	--	--	--	--	--	--	--	-	-	-
CL10042.Contig3_All	232	7	1.3258	9	1.6568	--	--	--	--	--	--	--	--	--	--	--	--	--	--	--	--	--	--	--	--	--	--	-	-	-
CL10043.Contig1_All	321	28	3.833	7	0.9313	--	--	--	--	--	--	--	--	--	--	--	--	--	--	--	--	--	--	--	--	--	--	-	-	-
CL10043.Contig2_All	260	37	6.2533	40	6.5705	--	--	--	--	--	--	--	--	--	--	--	--	--	--	--	--	--	--	--	--	--	--	-	-	-
CL10044.Contig1_All	261	4	0.6734	7	1.1454	--	--	--	--	--	--	--	--	--	--	--	--	--	--	--	--	--	--	--	--	--	--	-	-	-
CL10044.Contig2_All	249	5	0.8824	4	0.6861	--	--	--	--	--	--	--	--	--	--	--	--	--	--	--	--	--	--	--	--	--	--	-	-	-
CL10045.Contig1_All	329	9	1.2021	0	0	--	--	--	--	gi|116318352|emb|CR788230.8|	63.9	4e-07	Zebrafish DNA sequence from clone DKEY-57I11 in linkage group 2 Contains a novel pseudogene, the gene for a novel protein similar to vertebrate paralemmin (PALM, zgc:63523), the 5' end of the efna2 gene for ephrin A2, the gene for a novel protein similar to vertebrate polypyrimidine tract binding protein 1 (PTBP1, zgc:110689), a novel gene and two CpG islands, complete sequence	--	--	--	--	--	--	--	--	--	--	--	--	--	--	-	-	-
CL10045.Contig2_All	307	5	0.7157	6	0.8347	--	--	--	--	gi|116318352|emb|CR788230.8|	63.9	3e-07	Zebrafish DNA sequence from clone DKEY-57I11 in linkage group 2 Contains a novel pseudogene, the gene for a novel protein similar to vertebrate paralemmin (PALM, zgc:63523), the 5' end of the efna2 gene for ephrin A2, the gene for a novel protein similar to vertebrate polypyrimidine tract binding protein 1 (PTBP1, zgc:110689), a novel gene and two CpG islands, complete sequence	--	--	--	--	--	--	--	--	--	--	--	--	--	--	-	-	-
CL10046.Contig1_All	3227	43	0.5855	103	1.3632	gi|299473765|ref|NP_001177393.1|	697.6	0	interferon-induced protein with tetratricopeptide repeats 5-like [Danio rerio]	gi|299473764|ref|NM_001190464.1|	454	1e-123	Danio rerio interferon-induced protein with tetratricopeptide repeats 5-like (LOC100001239), mRNA	sp|Q13325|IFIT5_HUMAN	262	4e-69	Interferon-induced protein with tetratricopeptide repeats 5 OS=Homo sapiens GN=IFIT5 PE=1 SV=1	--	--	--	--	--	K14217	5e-72	273	cfa:488947	interferon-induced protein with tetratricopeptide repeats 1	-	-	-
CL10046.Contig2_All	3187	28	0.3861	107	1.4339	gi|299473765|ref|NP_001177393.1|	692.2	0	interferon-induced protein with tetratricopeptide repeats 5-like [Danio rerio]	gi|299473764|ref|NM_001190464.1|	454	1e-123	Danio rerio interferon-induced protein with tetratricopeptide repeats 5-like (LOC100001239), mRNA	sp|Q13325|IFIT5_HUMAN	261	5e-69	Interferon-induced protein with tetratricopeptide repeats 5 OS=Homo sapiens GN=IFIT5 PE=1 SV=1	--	--	--	--	--	K14217	2e-71	271	cfa:488947	interferon-induced protein with tetratricopeptide repeats 1	-	-	-
CL10046.Contig3_All	2299	405	7.741	291	5.4059	gi|299473765|ref|NP_001177393.1|	698.7	0	interferon-induced protein with tetratricopeptide repeats 5-like [Danio rerio]	gi|299473764|ref|NM_001190464.1|	438	1e-119	Danio rerio interferon-induced protein with tetratricopeptide repeats 5-like (LOC100001239), mRNA	sp|Q13325|IFIT5_HUMAN	263	1e-69	Interferon-induced protein with tetratricopeptide repeats 5 OS=Homo sapiens GN=IFIT5 PE=1 SV=1	--	--	--	--	--	K14217	2e-72	274	cfa:488947	interferon-induced protein with tetratricopeptide repeats 1	-	-	-
CL10047.Contig1_All	232	7	1.3258	14	2.5772	--	--	--	--	--	--	--	--	--	--	--	--	--	--	--	--	--	--	--	--	--	--	-	-	-
CL10048.Contig1_All	381	19	2.1913	25	2.8024	gi|225714810|gb|ACO13251.1|	102.1	6e-21	Probable E3 ubiquitin-protein ligase RNF144A-A [Esox lucius]	--	--	--	--	--	--	--	--	--	--	--	--	--	--	--	--	--	--	-	-	-
CL10048.Contig2_All	364	42	5.0703	15	1.76	gi|225714810|gb|ACO13251.1|	96.3	3e-19	Probable E3 ubiquitin-protein ligase RNF144A-A [Esox lucius]	--	--	--	--	--	--	--	--	--	--	--	--	--	--	--	--	--	--	-	-	-
CL10049.Contig1_All	485	318	28.8116	1	0.0881	--	--	--	--	gi|157391843|emb|CU462910.9|	85.7	2e-13	Zebrafish DNA sequence from clone CH73-123I13 in linkage group 25 Contains the gene for a novel protein (zgc:123010), the 3' end of the gene for a novel protein similar to H.sapiens C10orf33, chromosome 10 open reading frame 33 (C10orf33, im:7148034) and part of the gene for a novel protein similar to H.sapiens LOXL4, lysyl oxidase-like 4 (LOXL4), complete sequence	--	--	--	--	--	--	--	--	--	--	--	--	--	--	-	-	-
CL1005.Contig10_All	1180	49	1.8247	51	1.8459	gi|47086181|ref|NP_998094.1|	167.2	1e-39	protein ETHE1, mitochondrial [Danio rerio] >gi|45709393|gb|AAH67574.1| Zgc:85680 [Danio rerio]	gi|47086180|ref|NM_212929.1|	234	7e-58	Danio rerio ethylmalonic encephalopathy 1 (ethe1), nuclear gene encoding mitochondrial protein, mRNA >gi|45709392|gb|BC067574.1| Danio rerio zgc:85680, mRNA (cDNA clone MGC:85680 IMAGE:6961219), complete cds	sp|Q9DCM0|ETHE1_MOUSE	121	3e-27	Protein ETHE1, mitochondrial OS=Mus musculus GN=Ethe1 PE=1 SV=2	slr1259	102	1e-21	COG0491	Zn-dependent hydrolases, including glyoxylases	--	--	--	--	--	-	GO:0016787//hydrolase activity	GO:0005739//mitochondrion;GO:0005634//nucleus
CL1005.Contig11_All	820	29	1.5541	17	0.8854	gi|47086181|ref|NP_998094.1|	304.7	2e-81	protein ETHE1, mitochondrial [Danio rerio] >gi|45709393|gb|AAH67574.1| Zgc:85680 [Danio rerio]	gi|47086180|ref|NM_212929.1|	258	3e-65	Danio rerio ethylmalonic encephalopathy 1 (ethe1), nuclear gene encoding mitochondrial protein, mRNA >gi|45709392|gb|BC067574.1| Danio rerio zgc:85680, mRNA (cDNA clone MGC:85680 IMAGE:6961219), complete cds	sp|Q9DCM0|ETHE1_MOUSE	199	6e-51	Protein ETHE1, mitochondrial OS=Mus musculus GN=Ethe1 PE=1 SV=2	alr3904	144	2e-34	COG0491	Zn-dependent hydrolases, including glyoxylases	K01069	1e-12	73.9	bmy:Bm1_40000	hydroxyacylglutathione hydrolase [EC:3.1.2.6]	-	GO:0016787//hydrolase activity	GO:0005730//nucleolus;GO:0005739//mitochondrion
CL1005.Contig12_All	1142	161	6.195	142	5.3105	gi|47086181|ref|NP_998094.1|	167.2	1e-39	protein ETHE1, mitochondrial [Danio rerio] >gi|45709393|gb|AAH67574.1| Zgc:85680 [Danio rerio]	gi|47086180|ref|NM_212929.1|	234	6e-58	Danio rerio ethylmalonic encephalopathy 1 (ethe1), nuclear gene encoding mitochondrial protein, mRNA >gi|45709392|gb|BC067574.1| Danio rerio zgc:85680, mRNA (cDNA clone MGC:85680 IMAGE:6961219), complete cds	sp|Q9DCM0|ETHE1_MOUSE	121	3e-27	Protein ETHE1, mitochondrial OS=Mus musculus GN=Ethe1 PE=1 SV=2	slr1259	102	9e-22	COG0491	Zn-dependent hydrolases, including glyoxylases	--	--	--	--	--	-	GO:0016787//hydrolase activity	GO:0005739//mitochondrion;GO:0005634//nucleus
CL1005.Contig1_All	1162	67	2.5337	47	1.7275	gi|47086181|ref|NP_998094.1|	413.7	7e-114	protein ETHE1, mitochondrial [Danio rerio] >gi|45709393|gb|AAH67574.1| Zgc:85680 [Danio rerio]	gi|47086180|ref|NM_212929.1|	436	1e-119	Danio rerio ethylmalonic encephalopathy 1 (ethe1), nuclear gene encoding mitochondrial protein, mRNA >gi|45709392|gb|BC067574.1| Danio rerio zgc:85680, mRNA (cDNA clone MGC:85680 IMAGE:6961219), complete cds	sp|Q9DCM0|ETHE1_MOUSE	306	4e-83	Protein ETHE1, mitochondrial OS=Mus musculus GN=Ethe1 PE=1 SV=2	slr1259	224	2e-58	COG0491	Zn-dependent hydrolases, including glyoxylases	K01069	1e-17	91.7	bmy:Bm1_40000	hydroxyacylglutathione hydrolase [EC:3.1.2.6]	GO:0008152//metabolic process	GO:0046872//metal ion binding;GO:0016787//hydrolase activity	GO:0005730//nucleolus;GO:0005739//mitochondrion
CL1005.Contig2_All	1397	62	1.9502	62	1.8954	gi|47086181|ref|NP_998094.1|	413.3	1e-113	protein ETHE1, mitochondrial [Danio rerio] >gi|45709393|gb|AAH67574.1| Zgc:85680 [Danio rerio]	gi|47086180|ref|NM_212929.1|	436	1e-118	Danio rerio ethylmalonic encephalopathy 1 (ethe1), nuclear gene encoding mitochondrial protein, mRNA >gi|45709392|gb|BC067574.1| Danio rerio zgc:85680, mRNA (cDNA clone MGC:85680 IMAGE:6961219), complete cds	sp|Q9DCM0|ETHE1_MOUSE	306	5e-83	Protein ETHE1, mitochondrial OS=Mus musculus GN=Ethe1 PE=1 SV=2	slr1259	224	2e-58	COG0491	Zn-dependent hydrolases, including glyoxylases	K01069	1e-17	91.7	bmy:Bm1_40000	hydroxyacylglutathione hydrolase [EC:3.1.2.6]	GO:0008152//metabolic process	GO:0046872//metal ion binding;GO:0016787//hydrolase activity	GO:0005730//nucleolus;GO:0005739//mitochondrion
CL1005.Contig3_All	989	12	0.5332	17	0.7341	gi|47086181|ref|NP_998094.1|	368.6	2e-100	protein ETHE1, mitochondrial [Danio rerio] >gi|45709393|gb|AAH67574.1| Zgc:85680 [Danio rerio]	gi|47086180|ref|NM_212929.1|	363	9e-97	Danio rerio ethylmalonic encephalopathy 1 (ethe1), nuclear gene encoding mitochondrial protein, mRNA >gi|45709392|gb|BC067574.1| Danio rerio zgc:85680, mRNA (cDNA clone MGC:85680 IMAGE:6961219), complete cds	sp|Q9DCM0|ETHE1_MOUSE	245	1e-64	Protein ETHE1, mitochondrial OS=Mus musculus GN=Ethe1 PE=1 SV=2	alr3904	174	2e-43	COG0491	Zn-dependent hydrolases, including glyoxylases	K01069	7e-17	88.6	spu:578596	hydroxyacylglutathione hydrolase [EC:3.1.2.6]	GO:0000098;GO:0070221	GO:0016787//hydrolase activity;GO:0050313	GO:0005730//nucleolus;GO:0005759//mitochondrial matrix
CL1005.Contig4_All	1596	73	2.0099	77	2.0605	gi|47086181|ref|NP_998094.1|	463.8	9e-129	protein ETHE1, mitochondrial [Danio rerio] >gi|45709393|gb|AAH67574.1| Zgc:85680 [Danio rerio]	gi|47086180|ref|NM_212929.1|	480	1e-132	Danio rerio ethylmalonic encephalopathy 1 (ethe1), nuclear gene encoding mitochondrial protein, mRNA >gi|45709392|gb|BC067574.1| Danio rerio zgc:85680, mRNA (cDNA clone MGC:85680 IMAGE:6961219), complete cds	sp|Q9DCM0|ETHE1_MOUSE	313	9e-85	Protein ETHE1, mitochondrial OS=Mus musculus GN=Ethe1 PE=1 SV=2	slr1259	230	6e-60	COG0491	Zn-dependent hydrolases, including glyoxylases	K01069	2e-17	91.7	bmy:Bm1_40000	hydroxyacylglutathione hydrolase [EC:3.1.2.6]	-	GO:0016787//hydrolase activity	GO:0005730//nucleolus;GO:0005739//mitochondrion
CL1005.Contig5_All	983	48	2.1457	49	2.1289	gi|47086181|ref|NP_998094.1|	167.2	9e-40	protein ETHE1, mitochondrial [Danio rerio] >gi|45709393|gb|AAH67574.1| Zgc:85680 [Danio rerio]	gi|47086180|ref|NM_212929.1|	234	6e-58	Danio rerio ethylmalonic encephalopathy 1 (ethe1), nuclear gene encoding mitochondrial protein, mRNA >gi|45709392|gb|BC067574.1| Danio rerio zgc:85680, mRNA (cDNA clone MGC:85680 IMAGE:6961219), complete cds	sp|Q9DCM0|ETHE1_MOUSE	121	3e-27	Protein ETHE1, mitochondrial OS=Mus musculus GN=Ethe1 PE=1 SV=2	slr1259	102	8e-22	COG0491	Zn-dependent hydrolases, including glyoxylases	--	--	--	--	--	-	GO:0016787//hydrolase activity	GO:0005739//mitochondrion;GO:0005634//nucleus
CL1005.Contig6_All	1024	14	0.6008	31	1.2929	gi|47086181|ref|NP_998094.1|	368.6	2e-100	protein ETHE1, mitochondrial [Danio rerio] >gi|45709393|gb|AAH67574.1| Zgc:85680 [Danio rerio]	gi|47086180|ref|NM_212929.1|	363	9e-97	Danio rerio ethylmalonic encephalopathy 1 (ethe1), nuclear gene encoding mitochondrial protein, mRNA >gi|45709392|gb|BC067574.1| Danio rerio zgc:85680, mRNA (cDNA clone MGC:85680 IMAGE:6961219), complete cds	sp|Q9DCM0|ETHE1_MOUSE	245	1e-64	Protein ETHE1, mitochondrial OS=Mus musculus GN=Ethe1 PE=1 SV=2	alr3904	174	2e-43	COG0491	Zn-dependent hydrolases, including glyoxylases	K01069	7e-17	88.6	spu:578596	hydroxyacylglutathione hydrolase [EC:3.1.2.6]	GO:0000098;GO:0070221	GO:0016787//hydrolase activity;GO:0050313	GO:0005730//nucleolus;GO:0005759//mitochondrial matrix
CL1005.Contig7_All	1608	49	1.339	52	1.3811	gi|47086181|ref|NP_998094.1|	463.8	9e-129	protein ETHE1, mitochondrial [Danio rerio] >gi|45709393|gb|AAH67574.1| Zgc:85680 [Danio rerio]	gi|47086180|ref|NM_212929.1|	480	1e-132	Danio rerio ethylmalonic encephalopathy 1 (ethe1), nuclear gene encoding mitochondrial protein, mRNA >gi|45709392|gb|BC067574.1| Danio rerio zgc:85680, mRNA (cDNA clone MGC:85680 IMAGE:6961219), complete cds	sp|Q9DCM0|ETHE1_MOUSE	313	9e-85	Protein ETHE1, mitochondrial OS=Mus musculus GN=Ethe1 PE=1 SV=2	slr1259	230	6e-60	COG0491	Zn-dependent hydrolases, including glyoxylases	K01069	2e-17	91.7	bmy:Bm1_40000	hydroxyacylglutathione hydrolase [EC:3.1.2.6]	-	GO:0016787//hydrolase activity	GO:0005730//nucleolus;GO:0005739//mitochondrion
CL1005.Contig8_All	1570	72	2.0152	61	1.6594	gi|47086181|ref|NP_998094.1|	463.8	9e-129	protein ETHE1, mitochondrial [Danio rerio] >gi|45709393|gb|AAH67574.1| Zgc:85680 [Danio rerio]	gi|47086180|ref|NM_212929.1|	480	1e-132	Danio rerio ethylmalonic encephalopathy 1 (ethe1), nuclear gene encoding mitochondrial protein, mRNA >gi|45709392|gb|BC067574.1| Danio rerio zgc:85680, mRNA (cDNA clone MGC:85680 IMAGE:6961219), complete cds	sp|Q9DCM0|ETHE1_MOUSE	313	9e-85	Protein ETHE1, mitochondrial OS=Mus musculus GN=Ethe1 PE=1 SV=2	slr1259	230	6e-60	COG0491	Zn-dependent hydrolases, including glyoxylases	K01069	2e-17	91.7	bmy:Bm1_40000	hydroxyacylglutathione hydrolase [EC:3.1.2.6]	-	GO:0016787//hydrolase activity	GO:0005730//nucleolus;GO:0005739//mitochondrion
CL1005.Contig9_All	1582	73	2.0277	53	1.4308	gi|47086181|ref|NP_998094.1|	463.8	9e-129	protein ETHE1, mitochondrial [Danio rerio] >gi|45709393|gb|AAH67574.1| Zgc:85680 [Danio rerio]	gi|47086180|ref|NM_212929.1|	480	1e-132	Danio rerio ethylmalonic encephalopathy 1 (ethe1), nuclear gene encoding mitochondrial protein, mRNA >gi|45709392|gb|BC067574.1| Danio rerio zgc:85680, mRNA (cDNA clone MGC:85680 IMAGE:6961219), complete cds	sp|Q9DCM0|ETHE1_MOUSE	313	9e-85	Protein ETHE1, mitochondrial OS=Mus musculus GN=Ethe1 PE=1 SV=2	slr1259	230	6e-60	COG0491	Zn-dependent hydrolases, including glyoxylases	K01069	2e-17	91.7	bmy:Bm1_40000	hydroxyacylglutathione hydrolase [EC:3.1.2.6]	-	GO:0016787//hydrolase activity	GO:0005730//nucleolus;GO:0005739//mitochondrion
CL10050.Contig1_All	249	28	4.9413	13	2.2298	--	--	--	--	gi|255031490|gb|FJ959197.1|	75.8	7e-11	Hypophthalmichthys molitrix microsatellite Hym60 sequence	--	--	--	--	--	--	--	--	--	--	--	--	--	--	-	-	-
CL10050.Contig2_All	220	0	0	0	0	--	--	--	--	gi|255031490|gb|FJ959197.1|	60	4e-06	Hypophthalmichthys molitrix microsatellite Hym60 sequence	--	--	--	--	--	--	--	--	--	--	--	--	--	--	-	-	-
CL10051.Contig1_All	330	7	0.9321	15	1.9413	--	--	--	--	gi|375218785|gb|JN761076.1|	89.7	6e-15	Cyprinus carpio clone 681527 microsatellite sequence	--	--	--	--	--	--	--	--	--	--	--	--	--	--	-	-	-
CL10051.Contig2_All	258	11	1.8735	21	3.4763	--	--	--	--	--	--	--	--	--	--	--	--	--	--	--	--	--	--	--	--	--	--	-	-	-
CL10052.Contig1_All	789	10	0.5569	14	0.7578	--	--	--	--	gi|375224530|gb|JN766823.1|	77.8	6e-11	Cyprinus carpio clone 75065 microsatellite sequence	--	--	--	--	--	--	--	--	--	--	--	--	--	--	-	-	-
CL10052.Contig2_All	674	10	0.652	0	0	--	--	--	--	--	--	--	--	--	--	--	--	--	--	--	--	--	--	--	--	--	--	-	-	-
CL10053.Contig1_All	967	27	1.2269	135	5.9624	--	--	--	--	gi|375227917|gb|JN770207.1|	131	6e-27	Cyprinus carpio clone 791749 microsatellite sequence	--	--	--	--	--	--	--	--	--	--	--	--	--	--	-	-	-
CL10053.Contig2_All	256	0	0	10	1.6683	--	--	--	--	gi|375227917|gb|JN770207.1|	131	1e-27	Cyprinus carpio clone 791749 microsatellite sequence	--	--	--	--	--	--	--	--	--	--	--	--	--	--	-	-	-
CL10053.Contig3_All	246	1	0.1786	7	1.2153	--	--	--	--	--	--	--	--	--	--	--	--	--	--	--	--	--	--	--	--	--	--	-	-	-
CL10054.Contig1_All	480	2	0.1831	16	1.4236	gi|345329427|ref|XP_001513670.2|	91.3	1e-17	PREDICTED: uncharacterized protein C1orf101-like [Ornithorhynchus anatinus]	--	--	--	--	sp|Q5SY80|CA101_HUMAN	71.6	7e-13	Uncharacterized protein C1orf101 OS=Homo sapiens GN=C1orf101 PE=1 SV=1	--	--	--	--	--	--	--	--	--	--	-	-	-
CL10054.Contig2_All	371	0	0	4	0.4605	gi|293341496|ref|XP_001060364.2|	74.7	1e-12	PREDICTED: rCG20269-like [Rattus norvegicus]	--	--	--	--	sp|Q5SY80|CA101_HUMAN	64.7	4e-11	Uncharacterized protein C1orf101 OS=Homo sapiens GN=C1orf101 PE=1 SV=1	--	--	--	--	--	--	--	--	--	--	-	-	-
CL10055.Contig1_All	762	6	0.346	70	3.9233	--	--	--	--	gi|51510774|emb|CR450753.6|	192	1e-45	Zebrafish DNA sequence from clone DKEY-225F3 in linkage group 22, complete sequence	--	--	--	--	--	--	--	--	--	--	--	--	--	--	-	-	-
CL10055.Contig2_All	491	1	0.0895	12	1.0438	--	--	--	--	gi|51510774|emb|CR450753.6|	192	9e-46	Zebrafish DNA sequence from clone DKEY-225F3 in linkage group 22, complete sequence	--	--	--	--	--	--	--	--	--	--	--	--	--	--	-	-	-
CL10056.Contig1_All	1105	11	0.4374	4	0.1546	gi|51467936|ref|NP_001003850.1|	144.4	2e-114	RNA-binding protein 42 [Danio rerio] >gi|49619063|gb|AAT68116.1| MGC10433-like [Danio rerio]	gi|63101756|gb|BC095046.1|	347	6e-92	Danio rerio RNA binding motif protein 42, mRNA (cDNA clone MGC:109907 IMAGE:7227923), complete cds	sp|Q6DRG1|RBM42_DANRE	291	3e-115	RNA-binding protein 42 OS=Danio rerio GN=rbm42 PE=2 SV=2	Rv3876	58.5	2e-08	COG0455	ATPases involved in chromosome partitioning	K12831	2e-13	77.4	dre:192318	splicing factor 3B subunit 4	GO:0002088//lens development in camera-type eye	GO:0003723//RNA binding;GO:0000166//nucleotide binding	GO:0005737//cytoplasm;GO:0005634//nucleus
CL10056.Contig2_All	1011	9	0.3912	1	0.0422	gi|51467936|ref|NP_001003850.1|	432.6	1e-119	RNA-binding protein 42 [Danio rerio] >gi|49619063|gb|AAT68116.1| MGC10433-like [Danio rerio]	gi|63101756|gb|BC095046.1|	603	1e-169	Danio rerio RNA binding motif protein 42, mRNA (cDNA clone MGC:109907 IMAGE:7227923), complete cds	sp|Q6DRG1|RBM42_DANRE	431	2e-120	RNA-binding protein 42 OS=Danio rerio GN=rbm42 PE=2 SV=2	Rv3876	60.5	5e-09	COG0455	ATPases involved in chromosome partitioning	K12831	1e-13	77.8	dre:192318	splicing factor 3B subunit 4	GO:0002088//lens development in camera-type eye	GO:0003723//RNA binding;GO:0000166//nucleotide binding	GO:0005737//cytoplasm;GO:0005634//nucleus
CL10056.Contig3_All	1857	103	2.4373	91	2.0929	gi|51467936|ref|NP_001003850.1|	700.3	0	RNA-binding protein 42 [Danio rerio] >gi|49619063|gb|AAT68116.1| MGC10433-like [Danio rerio]	gi|63101756|gb|BC095046.1|	1148	0	Danio rerio RNA binding motif protein 42, mRNA (cDNA clone MGC:109907 IMAGE:7227923), complete cds	sp|Q6DRG1|RBM42_DANRE	696	0	RNA-binding protein 42 OS=Danio rerio GN=rbm42 PE=2 SV=2	SPAC140.02	54.7	3e-10	COG0724	RNA-binding proteins (RRM domain)	K12831	3e-13	77.8	dre:192318	splicing factor 3B subunit 4	GO:0002088//lens development in camera-type eye	GO:0003723//RNA binding;GO:0000166//nucleotide binding	GO:0005737//cytoplasm;GO:0005634//nucleus
CL10056.Contig4_All	1951	22	0.4955	9	0.197	gi|51467936|ref|NP_001003850.1|	144.4	0	RNA-binding protein 42 [Danio rerio] >gi|49619063|gb|AAT68116.1| MGC10433-like [Danio rerio]	gi|63101756|gb|BC095046.1|	892	0	Danio rerio RNA binding motif protein 42, mRNA (cDNA clone MGC:109907 IMAGE:7227923), complete cds	sp|Q6DRG1|RBM42_DANRE	557	0	RNA-binding protein 42 OS=Danio rerio GN=rbm42 PE=2 SV=2	SPAC140.02	54.7	3e-10	COG0724	RNA-binding proteins (RRM domain)	K12831	4e-13	77.4	dre:192318	splicing factor 3B subunit 4	GO:0002088//lens development in camera-type eye	GO:0003723//RNA binding;GO:0000166//nucleotide binding	GO:0005737//cytoplasm;GO:0005634//nucleus
CL10057.Contig1_All	1283	28	0.959	41	1.3648	gi|157743304|ref|NP_001099055.1|	503.8	6e-141	transmembrane protein 177 isoform 2 [Danio rerio] >gi|157423089|gb|AAI53619.1| Tmem177 protein [Danio rerio]	gi|290753110|emb|FP103048.7|	517	1e-143	Zebrafish DNA sequence from clone CH73-116O1 in linkage group 9, complete sequence	sp|Q6PBI8|TM177_DANRE	503	5e-142	Transmembrane protein 177 OS=Danio rerio GN=tmem177 PE=2 SV=1	--	--	--	--	--	--	--	--	--	--	-	-	GO:0016021//integral to membrane
CL10057.Contig2_All	1205	25	0.9117	27	0.957	gi|157743304|ref|NP_001099055.1|	503.8	5e-141	transmembrane protein 177 isoform 2 [Danio rerio] >gi|157423089|gb|AAI53619.1| Tmem177 protein [Danio rerio]	gi|290753110|emb|FP103048.7|	517	1e-143	Zebrafish DNA sequence from clone CH73-116O1 in linkage group 9, complete sequence	sp|Q6PBI8|TM177_DANRE	503	4e-142	Transmembrane protein 177 OS=Danio rerio GN=tmem177 PE=2 SV=1	--	--	--	--	--	--	--	--	--	--	-	-	GO:0016021//integral to membrane
CL10058.Contig1_All	788	14	0.7807	74	4.0107	gi|160773710|gb|AAI55077.1|	359.8	6e-98	Fads2 protein [Danio rerio]	gi|308743521|gb|EF634246.2|	733	0	Labeo rohita delta-6 fatty acyl desaturase mRNA, complete cds	sp|Q9DEX7|FADS2_DANRE	358	9e-99	Fatty acid desaturase 2 OS=Danio rerio GN=fads2 PE=2 SV=1	PA4888	51.6	1e-06	COG3239	Fatty acid desaturase	K10226	6e-97	353	dre:140615	fatty acid desaturase 2 (delta-6 desaturase) [EC:1.14.19.-]	GO:0006633//fatty acid biosynthetic process;GO:0006810//transport;GO:0022900//electron transport chain	GO:0016717//oxidoreductase activity, acting on paired donors, with oxidation of a pair of donors resulting in the reduction of molecular oxygen to two molecules of water;GO:0020037//heme binding	GO:0016021//integral to membrane;GO:0005783//endoplasmic reticulum
CL10058.Contig2_All	2560	0	0	0	0	gi|308743522|gb|ABV01368.2|	882.1	0	delta-6 fatty acyl desaturase [Labeo rohita]	gi|308743521|gb|EF634246.2|	2034	0	Labeo rohita delta-6 fatty acyl desaturase mRNA, complete cds	sp|Q9DEX7|FADS2_DANRE	874	0	Fatty acid desaturase 2 OS=Danio rerio GN=fads2 PE=2 SV=1	ECU01g1115	59.7	2e-08	COG5274	Cytochrome b involved in lipid metabolism	K10226	0	866	dre:140615	fatty acid desaturase 2 (delta-6 desaturase) [EC:1.14.19.-]	GO:0006633//fatty acid biosynthetic process;GO:0006810//transport;GO:0022900//electron transport chain	GO:0020037//heme binding;GO:0016213//linoleoyl-CoA desaturase activity	GO:0016021//integral to membrane;GO:0005783//endoplasmic reticulum
CL10058.Contig3_All	2641	9	0.1497	23	0.3719	gi|308743522|gb|ABV01368.2|	397.1	0	delta-6 fatty acyl desaturase [Labeo rohita]	gi|308743521|gb|EF634246.2|	1140	0	Labeo rohita delta-6 fatty acyl desaturase mRNA, complete cds	sp|Q9DEX7|FADS2_DANRE	477	0	Fatty acid desaturase 2 OS=Danio rerio GN=fads2 PE=2 SV=1	ECU01g1115	59.7	3e-08	COG5274	Cytochrome b involved in lipid metabolism	K10226	0	473	dre:140615	fatty acid desaturase 2 (delta-6 desaturase) [EC:1.14.19.-]	GO:0006633//fatty acid biosynthetic process;GO:0006810//transport;GO:0022900//electron transport chain	GO:0020037//heme binding;GO:0016213//linoleoyl-CoA desaturase activity	GO:0016021//integral to membrane;GO:0005783//endoplasmic reticulum
CL10059.Contig1_All	1992	139	3.0663	128	2.7443	gi|148724960|emb|CAN87897.1|	620.9	6e-176	novel protein [Danio rerio] >gi|148726095|emb|CAN88169.1| novel protein [Danio rerio]	gi|375209034|gb|JN751325.1|	238	7e-59	Cyprinus carpio clone 582859 microsatellite sequence	sp|Q9Z1S0|BUB1B_MOUSE	200	8e-51	Mitotic checkpoint serine/threonine-protein kinase BUB1 beta OS=Mus musculus GN=Bub1b PE=1 SV=2	--	--	--	--	--	K06637	4e-58	226	xla:378923	mitotic checkpoint serine/threonine-protein kinase BUB1 beta [EC:2.7.11.1]	GO:0009987//cellular process	-	GO:0000775//chromosome, centromeric region
CL1006.Contig1_All	957	54	2.4795	48	2.1421	gi|71480064|ref|NP_001025127.1|	512.7	8e-144	U2 small nuclear RNA auxiliary factor 2a [Danio rerio] >gi|68533572|gb|AAH98548.1| U2 small nuclear RNA auxiliary factor 2a [Danio rerio]	gi|71480063|ref|NM_001029956.1|	1041	0	Danio rerio U2 small nuclear RNA auxiliary factor 2a (u2af2a), mRNA >gi|68533571|gb|BC098548.1| Danio rerio U2 small nuclear RNA auxiliary factor 2a, mRNA (cDNA clone MGC:110115 IMAGE:7285507), complete cds	sp|P26369|U2AF2_MOUSE	481	1e-135	Splicing factor U2AF 65 kDa subunit OS=Mus musculus GN=U2af2 PE=1 SV=3	--	--	--	--	--	K12837	1e-144	512	dre:557103	splicing factor U2AF 65 kDa subunit	GO:0006369//termination of RNA polymerase II transcription;GO:0048025//negative regulation of nuclear mRNA splicing, via spliceosome;GO:0031124//mRNA 3'-end processing;GO:0046660//female sex differentiation;GO:0006406//mRNA export from nucleus	GO:0003723//RNA binding;GO:0070742//C2H2 zinc finger domain binding;GO:0019899//enzyme binding;GO:0000166//nucleotide binding	GO:0005681//spliceosomal complex;GO:0016607//nuclear speck
CL1006.Contig2_All	1971	76	1.6944	123	2.6652	gi|71480064|ref|NP_001025127.1|	505.8	2e-141	U2 small nuclear RNA auxiliary factor 2a [Danio rerio] >gi|68533572|gb|AAH98548.1| U2 small nuclear RNA auxiliary factor 2a [Danio rerio]	gi|71480063|ref|NM_001029956.1|	940	0	Danio rerio U2 small nuclear RNA auxiliary factor 2a (u2af2a), mRNA >gi|68533571|gb|BC098548.1| Danio rerio U2 small nuclear RNA auxiliary factor 2a, mRNA (cDNA clone MGC:110115 IMAGE:7285507), complete cds	sp|P26369|U2AF2_MOUSE	474	3e-133	Splicing factor U2AF 65 kDa subunit OS=Mus musculus GN=U2af2 PE=1 SV=3	--	--	--	--	--	K12837	4e-142	505	dre:557103	splicing factor U2AF 65 kDa subunit	GO:0006369//termination of RNA polymerase II transcription;GO:0048025//negative regulation of nuclear mRNA splicing, via spliceosome;GO:0031124//mRNA 3'-end processing;GO:0046660//female sex differentiation;GO:0006406//mRNA export from nucleus	GO:0003723//RNA binding;GO:0070742//C2H2 zinc finger domain binding;GO:0019899//enzyme binding;GO:0000166//nucleotide binding	GO:0005681//spliceosomal complex;GO:0016607//nuclear speck
CL1006.Contig3_All	3491	204	2.5678	240	2.9361	gi|45387787|ref|NP_991252.1|	890.2	0	U2 small nuclear RNA auxiliary factor 2b [Danio rerio] >gi|41389016|gb|AAH65869.1| U2 small nuclear RNA auxiliary factor 2b [Danio rerio] >gi|94733785|emb|CAK04631.1| novel protein (zgc:77804) [Danio rerio]	gi|45387786|ref|NM_205689.1|	1626	0	Danio rerio U2 small nuclear RNA auxiliary factor 2b (u2af2b), mRNA >gi|41389015|gb|BC065869.1| Danio rerio U2 small nuclear RNA auxiliary factor 2b, mRNA (cDNA clone MGC:77804 IMAGE:7001400), complete cds	sp|P26369|U2AF2_MOUSE	789	0	Splicing factor U2AF 65 kDa subunit OS=Mus musculus GN=U2af2 PE=1 SV=3	--	--	--	--	--	K12837	0	890	dre:402989	splicing factor U2AF 65 kDa subunit	GO:0006369//termination of RNA polymerase II transcription;GO:0048025//negative regulation of nuclear mRNA splicing, via spliceosome;GO:0031124//mRNA 3'-end processing;GO:0046660//female sex differentiation;GO:0006406//mRNA export from nucleus	GO:0003723//RNA binding;GO:0070742//C2H2 zinc finger domain binding;GO:0019899//enzyme binding;GO:0000166//nucleotide binding	GO:0005681//spliceosomal complex;GO:0016607//nuclear speck
CL1006.Contig4_All	3289	1330	17.7693	1494	19.3999	gi|45387787|ref|NP_991252.1|	921.4	0	U2 small nuclear RNA auxiliary factor 2b [Danio rerio] >gi|41389016|gb|AAH65869.1| U2 small nuclear RNA auxiliary factor 2b [Danio rerio] >gi|94733785|emb|CAK04631.1| novel protein (zgc:77804) [Danio rerio]	gi|45387786|ref|NM_205689.1|	1709	0	Danio rerio U2 small nuclear RNA auxiliary factor 2b (u2af2b), mRNA >gi|41389015|gb|BC065869.1| Danio rerio U2 small nuclear RNA auxiliary factor 2b, mRNA (cDNA clone MGC:77804 IMAGE:7001400), complete cds	sp|P26369|U2AF2_MOUSE	811	0	Splicing factor U2AF 65 kDa subunit OS=Mus musculus GN=U2af2 PE=1 SV=3	--	--	--	--	--	K12837	0	921	dre:402989	splicing factor U2AF 65 kDa subunit	GO:0006369//termination of RNA polymerase II transcription;GO:0048025//negative regulation of nuclear mRNA splicing, via spliceosome;GO:0031124//mRNA 3'-end processing;GO:0046660//female sex differentiation;GO:0006406//mRNA export from nucleus	GO:0003723//RNA binding;GO:0070742//C2H2 zinc finger domain binding;GO:0019899//enzyme binding;GO:0000166//nucleotide binding	GO:0005681//spliceosomal complex;GO:0016607//nuclear speck
CL1006.Contig5_All	362	4	0.4855	1	0.118	gi|47221657|emb|CAF97922.1|	194.5	1e-48	unnamed protein product [Tetraodon nigroviridis]	gi|71480063|ref|NM_001029956.1|	365	8e-98	Danio rerio U2 small nuclear RNA auxiliary factor 2a (u2af2a), mRNA >gi|68533571|gb|BC098548.1| Danio rerio U2 small nuclear RNA auxiliary factor 2a, mRNA (cDNA clone MGC:110115 IMAGE:7285507), complete cds	sp|P26369|U2AF2_MOUSE	183	9e-47	Splicing factor U2AF 65 kDa subunit OS=Mus musculus GN=U2af2 PE=1 SV=3	--	--	--	--	--	K12837	1e-48	191	dre:402989	splicing factor U2AF 65 kDa subunit	GO:0006369//termination of RNA polymerase II transcription;GO:0048025//negative regulation of nuclear mRNA splicing, via spliceosome;GO:0031124//mRNA 3'-end processing;GO:0046660//female sex differentiation;GO:0006406//mRNA export from nucleus	GO:0003723//RNA binding;GO:0070742//C2H2 zinc finger domain binding;GO:0019899//enzyme binding;GO:0000166//nucleotide binding	GO:0005681//spliceosomal complex;GO:0016607//nuclear speck
CL10060.Contig1_All	866	13	0.6596	32	1.5781	gi|326666220|ref|XP_003198218.1|	87.8	5e-16	PREDICTED: hypothetical protein LOC100538074 [Danio rerio]	--	--	--	--	--	--	--	--	--	--	--	--	--	--	--	--	--	--	-	-	-
CL10060.Contig2_All	1144	3	0.1152	11	0.4107	gi|326666220|ref|XP_003198218.1|	53.1	7e-23	PREDICTED: hypothetical protein LOC100538074 [Danio rerio]	--	--	--	--	--	--	--	--	--	--	--	--	--	--	--	--	--	--	-	-	-
CL10060.Contig3_All	1450	35	1.0607	38	1.1193	gi|326666220|ref|XP_003198218.1|	62	2e-25	PREDICTED: hypothetical protein LOC100538074 [Danio rerio]	--	--	--	--	--	--	--	--	--	--	--	--	--	--	--	--	--	--	-	-	-
CL10060.Contig4_All	1086	10	0.4046	31	1.2191	gi|292630533|ref|XP_002667924.1|	77.4	1e-12	PREDICTED: hypothetical protein LOC100333442 [Danio rerio]	--	--	--	--	sp|P10401|POLY_DROME	60.1	8e-09	Retrovirus-related Pol polyprotein from transposon gypsy OS=Drosophila melanogaster GN=pol PE=4 SV=1	YIL082w-a_2	75.9	1e-13	COG2801	Transposase and inactivated derivatives	K14572	2e-30	134	xtr:100486293	midasin	-	-	-
CL10060.Contig5_All	782	21	1.18	45	2.4576	gi|292630533|ref|XP_002667924.1|	43.1	3e-55	PREDICTED: hypothetical protein LOC100333442 [Danio rerio]	--	--	--	--	sp|P10401|POLY_DROME	53.1	6e-07	Retrovirus-related Pol polyprotein from transposon gypsy OS=Drosophila melanogaster GN=pol PE=4 SV=1	YGR109w-b_2	57	2e-10	COG2801	Transposase and inactivated derivatives	K14572	5e-25	92.4	xtr:100486293	midasin	-	-	-
CL10060.Contig6_All	1449	59	1.7892	49	1.4442	gi|292630533|ref|XP_002667924.1|	77.4	1e-12	PREDICTED: hypothetical protein LOC100333442 [Danio rerio]	--	--	--	--	--	--	--	--	--	--	--	--	--	K08867	2e-12	74.7	acs:100555022	WNK lysine deficient protein kinase [EC:2.7.11.1]	-	-	-
CL10060.Contig7_All	409	24	2.5785	22	2.2973	--	--	--	--	--	--	--	--	--	--	--	--	--	--	--	--	--	--	--	--	--	--	-	-	-
CL10060.Contig8_All	208	0	0	2	0.4107	gi|292630533|ref|XP_002667924.1|	52	8e-06	PREDICTED: hypothetical protein LOC100333442 [Danio rerio]	--	--	--	--	--	--	--	--	--	--	--	--	--	--	--	--	--	--	-	-	-
CL10061.Contig1_All	522	24	2.0203	21	1.7182	gi|91176306|ref|NP_001035140.1|	162.9	4e-39	C-Myc-binding protein [Danio rerio] >gi|90112037|gb|AAI14324.1| Zgc:136962 [Danio rerio]	gi|91176305|ref|NM_001040051.1|	206	6e-50	Danio rerio zgc:136962 (zgc:136962), mRNA >gi|90112036|gb|BC114323.1| Danio rerio zgc:136962, mRNA (cDNA clone MGC:136962 IMAGE:7998595), complete cds	sp|Q5R7A8|MYCBP_PONAB	128	6e-30	C-Myc-binding protein OS=Pongo abelii GN=MYCBP PE=3 SV=3	--	--	--	--	--	K00934	1e-07	56.2	dme:Dmel_CG4546	arginine kinase [EC:2.7.3.3]	-	-	-
CL10061.Contig2_All	482	19	1.7322	10	0.8861	gi|91176306|ref|NP_001035140.1|	162.9	3e-39	C-Myc-binding protein [Danio rerio] >gi|90112037|gb|AAI14324.1| Zgc:136962 [Danio rerio]	gi|91176305|ref|NM_001040051.1|	206	6e-50	Danio rerio zgc:136962 (zgc:136962), mRNA >gi|90112036|gb|BC114323.1| Danio rerio zgc:136962, mRNA (cDNA clone MGC:136962 IMAGE:7998595), complete cds	sp|Q5R7A8|MYCBP_PONAB	128	5e-30	C-Myc-binding protein OS=Pongo abelii GN=MYCBP PE=3 SV=3	--	--	--	--	--	K00934	9e-08	56.2	dme:Dmel_CG4546	arginine kinase [EC:2.7.3.3]	-	-	-
CL10062.Contig1_All	1767	709	17.6316	202	4.8823	gi|167555164|ref|NP_001107911.1|	803.1	0	disintegrin and metalloproteinase domain-containing protein 9 precursor [Danio rerio] >gi|160773426|gb|AAI55120.1| Zgc:174164 protein [Danio rerio]	gi|167555163|ref|NM_001114439.1|	799	0	Danio rerio zgc:174164 (zgc:174164), mRNA >gi|160773425|gb|BC155119.1| Danio rerio zgc:174164, mRNA (cDNA clone MGC:174164 IMAGE:3819710), complete cds	sp|Q13443|ADAM9_HUMAN	428	2e-119	Disintegrin and metalloproteinase domain-containing protein 9 OS=Homo sapiens GN=ADAM9 PE=1 SV=1	--	--	--	--	--	K06834	0	803	dre:570656	disintegrin and metalloproteinase domain-containing protein 9 [EC:3.4.24.-]	GO:0006508//proteolysis	GO:0004222//metalloendopeptidase activity;GO:0008270//zinc ion binding	-
CL10062.Contig2_All	568	14	1.0831	9	0.6767	gi|167555164|ref|NP_001107911.1|	85.9	9e-16	disintegrin and metalloproteinase domain-containing protein 9 precursor [Danio rerio] >gi|160773426|gb|AAI55120.1| Zgc:174164 protein [Danio rerio]	gi|167555163|ref|NM_001114439.1|	97.6	5e-17	Danio rerio zgc:174164 (zgc:174164), mRNA >gi|160773425|gb|BC155119.1| Danio rerio zgc:174164, mRNA (cDNA clone MGC:174164 IMAGE:3819710), complete cds	--	--	--	--	--	--	--	--	--	K06834	2e-16	85.9	dre:570656	disintegrin and metalloproteinase domain-containing protein 9 [EC:3.4.24.-]	-	-	-
CL10063.Contig1_All	1446	1531	46.5253	2006	59.2484	gi|113951757|ref|NP_001039317.1|	81.3	1e-13	G-rich sequence factor 1 [Danio rerio] >gi|112418830|gb|AAI22227.1| Zgc:153305 [Danio rerio] >gi|182890996|gb|AAI64250.1| Zgc:153305 protein [Danio rerio]	gi|113951756|ref|NM_001045852.1|	165	6e-37	Danio rerio G-rich RNA sequence binding factor 1 (grsf1), mRNA >gi|112418829|gb|BC122226.1| Danio rerio zgc:153305, mRNA (cDNA clone MGC:153305 IMAGE:7923207), complete cds	sp|Q12849|GRSF1_HUMAN	305	1e-82	G-rich sequence factor 1 OS=Homo sapiens GN=GRSF1 PE=1 SV=3	--	--	--	--	--	K12898	4e-69	262	cfa:481455	heterogeneous nuclear ribonucleoprotein F/H	-	GO:0003676//nucleic acid binding;GO:0000166//nucleotide binding	-
CL10063.Contig2_All	671	12	0.7859	28	1.7822	gi|348513989|ref|XP_003444523.1|	127.5	4e-28	PREDICTED: G-rich sequence factor 1-like [Oreochromis niloticus]	gi|113951756|ref|NM_001045852.1|	105	2e-19	Danio rerio G-rich RNA sequence binding factor 1 (grsf1), mRNA >gi|112418829|gb|BC122226.1| Danio rerio zgc:153305, mRNA (cDNA clone MGC:153305 IMAGE:7923207), complete cds	sp|Q8C5Q4|GRSF1_MOUSE	107	3e-23	G-rich sequence factor 1 OS=Mus musculus GN=Grsf1 PE=1 SV=2	--	--	--	--	--	K12898	4e-21	101	dre:402984	heterogeneous nuclear ribonucleoprotein F/H	-	-	-
CL10064.Contig1_All	5411	180	1.4618	114	0.8998	gi|350538877|ref|NP_001232898.1|	1239.6	0	calcineurin-binding protein cabin-1 [Danio rerio] >gi|301349859|gb|ADK74348.1| calcineurin binding protein 1 [Danio rerio]	gi|213001|gb|M87297.1|CRANPY	1003	0	Carassius auratus neuropeptide Y mRNA, complete cds	sp|O88480|CABIN_RAT	677	0	Calcineurin-binding protein cabin-1 OS=Rattus norvegicus GN=Cabin1 PE=1 SV=1	--	--	--	--	--	--	--	--	--	--	GO:0060548//negative regulation of cell death	GO:0019904//protein domain specific binding;GO:0030346//protein phosphatase 2B binding	GO:0044424//intracellular part
CL10064.Contig2_All	5476	60	0.4815	35	0.273	gi|350538877|ref|NP_001232898.1|	1389.8	0	calcineurin-binding protein cabin-1 [Danio rerio] >gi|301349859|gb|ADK74348.1| calcineurin binding protein 1 [Danio rerio]	gi|213001|gb|M87297.1|CRANPY	1003	0	Carassius auratus neuropeptide Y mRNA, complete cds	sp|O88480|CABIN_RAT	785	0	Calcineurin-binding protein cabin-1 OS=Rattus norvegicus GN=Cabin1 PE=1 SV=1	--	--	--	--	--	--	--	--	--	--	GO:0060548//negative regulation of cell death;GO:0007165//signal transduction	GO:0019904//protein domain specific binding;GO:0030346//protein phosphatase 2B binding	GO:0005737//cytoplasm;GO:0005730//nucleolus;GO:0016235//aggresome
CL10064.Contig3_All	5792	123	0.9332	86	0.6341	gi|350538877|ref|NP_001232898.1|	1530.8	0	calcineurin-binding protein cabin-1 [Danio rerio] >gi|301349859|gb|ADK74348.1| calcineurin binding protein 1 [Danio rerio]	gi|213001|gb|M87297.1|CRANPY	854	0	Carassius auratus neuropeptide Y mRNA, complete cds	sp|O88480|CABIN_RAT	923	0	Calcineurin-binding protein cabin-1 OS=Rattus norvegicus GN=Cabin1 PE=1 SV=1	--	--	--	--	--	--	--	--	--	--	GO:0060548//negative regulation of cell death;GO:0007165//signal transduction	GO:0019904//protein domain specific binding;GO:0030346//protein phosphatase 2B binding	GO:0005737//cytoplasm;GO:0005730//nucleolus;GO:0016235//aggresome
CL10064.Contig4_All	5447	15	0.121	16	0.1255	gi|350538877|ref|NP_001232898.1|	341.3	0	calcineurin-binding protein cabin-1 [Danio rerio] >gi|301349859|gb|ADK74348.1| calcineurin binding protein 1 [Danio rerio]	gi|213001|gb|M87297.1|CRANPY	854	0	Carassius auratus neuropeptide Y mRNA, complete cds	sp|O88480|CABIN_RAT	484	0	Calcineurin-binding protein cabin-1 OS=Rattus norvegicus GN=Cabin1 PE=1 SV=1	--	--	--	--	--	--	--	--	--	--	GO:0060548//negative regulation of cell death;GO:0007165//signal transduction	GO:0019904//protein domain specific binding;GO:0030346//protein phosphatase 2B binding	GO:0005634//nucleus
CL10064.Contig5_All	4580	196	1.8805	96	0.8952	gi|350538877|ref|NP_001232898.1|	902.9	0	calcineurin-binding protein cabin-1 [Danio rerio] >gi|301349859|gb|ADK74348.1| calcineurin binding protein 1 [Danio rerio]	gi|350538876|ref|NM_001245969.1|	622	1e-174	Danio rerio calcineurin binding protein 1 (cabin1), mRNA >gi|301349858|gb|GU733827.1| Danio rerio calcineurin binding protein 1 (cabin1) mRNA, complete cds	sp|O88480|CABIN_RAT	484	7e-136	Calcineurin-binding protein cabin-1 OS=Rattus norvegicus GN=Cabin1 PE=1 SV=1	--	--	--	--	--	--	--	--	--	--	GO:0060548//negative regulation of cell death	GO:0019904//protein domain specific binding;GO:0030346//protein phosphatase 2B binding	GO:0044424//intracellular part
CL10064.Contig6_All	1035	38	1.6133	18	0.7428	gi|350538877|ref|NP_001232898.1|	397.5	4e-109	calcineurin-binding protein cabin-1 [Danio rerio] >gi|301349859|gb|ADK74348.1| calcineurin binding protein 1 [Danio rerio]	gi|350538876|ref|NM_001245969.1|	313	8e-82	Danio rerio calcineurin binding protein 1 (cabin1), mRNA >gi|301349858|gb|GU733827.1| Danio rerio calcineurin binding protein 1 (cabin1) mRNA, complete cds	sp|O88480|CABIN_RAT	197	2e-50	Calcineurin-binding protein cabin-1 OS=Rattus norvegicus GN=Cabin1 PE=1 SV=1	--	--	--	--	--	--	--	--	--	--	GO:0060548//negative regulation of cell death	GO:0019904//protein domain specific binding;GO:0030346//protein phosphatase 2B binding	GO:0044424//intracellular part
CL10065.Contig1_All	265	4	0.6633	4	0.6447	--	--	--	--	--	--	--	--	--	--	--	--	--	--	--	--	--	--	--	--	--	--	-	-	-
CL10065.Contig2_All	252	1	0.1744	7	1.1863	--	--	--	--	--	--	--	--	--	--	--	--	--	--	--	--	--	--	--	--	--	--	-	-	-
CL10066.Contig1_All	212	21	4.3528	16	3.2233	--	--	--	--	gi|209739511|emb|CU672223.6|	65.9	6e-08	Zebrafish DNA sequence from clone CH1073-160H16 in linkage group 9, complete sequence	--	--	--	--	--	--	--	--	--	--	--	--	--	--	-	-	-
CL10067.Contig1_All	1380	43	1.3692	16	0.4952	gi|47225572|emb|CAG12055.1|	112.1	5e-23	unnamed protein product [Tetraodon nigroviridis]	--	--	--	--	sp|Q802Y8|ZB16A_DANRE	92	3e-18	Zinc finger and BTB domain-containing protein 16-A OS=Danio rerio GN=zbtb16a PE=1 SV=1	--	--	--	--	--	K10055	1e-17	92	dre:323269	zinc finger and BTB domain-containing protein 16	GO:0030097//hemopoiesis;GO:0045597//positive regulation of cell differentiation;GO:0006355//regulation of transcription, DNA-dependent;GO:0061035;GO:0048523//negative regulation of cellular process	GO:0003676//nucleic acid binding;GO:0042802//identical protein binding	GO:0016604//nuclear body
CL10067.Contig2_All	998	10	0.4403	6	0.2568	gi|284468449|gb|ADB90284.1|	64.3	8e-09	promyelocytic leukemia zinc finger protein [Labeo rohita]	gi|112186732|emb|CR388160.19|	266	2e-67	Zebrafish DNA sequence from clone CH211-113J13 in linkage group 15, complete sequence	sp|Q802Y8|ZB16A_DANRE	201	2e-51	Zinc finger and BTB domain-containing protein 16-A OS=Danio rerio GN=zbtb16a PE=1 SV=1	SPAC144.09c	53.1	7e-07	COG5048	FOG: Zn-finger	K10055	6e-51	201	dre:323269	zinc finger and BTB domain-containing protein 16	GO:0009880//embryonic pattern specification;GO:0042733//embryonic digit morphogenesis;GO:0000122//negative regulation of transcription from RNA polymerase II promoter;GO:0048133//male germ-line stem cell division;GO:0045638//negative regulation of myeloid cell differentiation;GO:0032332//positive regulation of chondrocyte differentiation;GO:0007417//central nervous system development;GO:0035116//…	GO:0008270//zinc ion binding;GO:0008022//protein C-terminus binding;GO:0019904//protein domain specific binding;GO:0003700//transcription factor activity;GO:0003690//double-stranded DNA binding;GO:0042803//protein homodimerization activity	GO:0016607//nuclear speck;GO:0016605//PML body;GO:0017053//transcriptional repressor complex;GO:0005829//cytosol;GO:0005886//plasma membrane
CL10067.Contig3_All	1979	71	1.5765	45	0.9711	gi|47225573|emb|CAG12056.1|	203.4	3e-50	unnamed protein product [Tetraodon nigroviridis]	gi|112186732|emb|CR388160.19|	266	3e-67	Zebrafish DNA sequence from clone CH211-113J13 in linkage group 15, complete sequence	sp|Q802Y8|ZB16A_DANRE	201	4e-51	Zinc finger and BTB domain-containing protein 16-A OS=Danio rerio GN=zbtb16a PE=1 SV=1	SPAC4G8.13c	55.1	4e-07	COG5048	FOG: Zn-finger	K10055	1e-50	201	dre:323269	zinc finger and BTB domain-containing protein 16	GO:0009880//embryonic pattern specification;GO:0042733//embryonic digit morphogenesis;GO:0048133//male germ-line stem cell division;GO:0045638//negative regulation of myeloid cell differentiation;GO:0032332//positive regulation of chondrocyte differentiation;GO:0007417//central nervous system development;GO:0035116//embryonic hindlimb morphogenesis;GO:0034504//protein localization in nucleus;GO:0…	GO:0008270//zinc ion binding;GO:0008022//protein C-terminus binding;GO:0019904//protein domain specific binding;GO:0003700//transcription factor activity;GO:0003690//double-stranded DNA binding;GO:0042803//protein homodimerization activity	GO:0016607//nuclear speck;GO:0016605//PML body;GO:0017053//transcriptional repressor complex;GO:0005829//cytosol;GO:0005886//plasma membrane
CL10068.Contig1_All	430	64	6.5402	59	5.86	gi|62955569|ref|NP_001017798.1|	174.1	1e-42	sorting nexin-30 [Danio rerio] >gi|82178065|sp|Q566W7.1|SNX30_DANRE RecName: Full=Sorting nexin-30 >gi|62204932|gb|AAH93298.1| Zgc:112424 [Danio rerio]	gi|62955568|ref|NM_001017798.1|	281	1e-72	Danio rerio sorting nexin family member 30 (snx30), mRNA >gi|62204931|gb|BC093298.1| Danio rerio zgc:112424, mRNA (cDNA clone MGC:112424 IMAGE:7402682), complete cds	sp|Q566W7|SNX30_DANRE	174	7e-44	Sorting nexin-30 OS=Danio rerio GN=snx30 PE=2 SV=1	--	--	--	--	--	--	--	--	--	--	GO:0015031//protein transport;GO:0007154//cell communication	GO:0035091//phosphoinositide binding;GO:0005515//protein binding	-
CL10068.Contig2_All	1336	14	0.4605	14	0.4475	gi|62955569|ref|NP_001017798.1|	763.1	0	sorting nexin-30 [Danio rerio] >gi|82178065|sp|Q566W7.1|SNX30_DANRE RecName: Full=Sorting nexin-30 >gi|62204932|gb|AAH93298.1| Zgc:112424 [Danio rerio]	gi|62955568|ref|NM_001017798.1|	1289	0	Danio rerio sorting nexin family member 30 (snx30), mRNA >gi|62204931|gb|BC093298.1| Danio rerio zgc:112424, mRNA (cDNA clone MGC:112424 IMAGE:7402682), complete cds	sp|Q566W7|SNX30_DANRE	763	0	Sorting nexin-30 OS=Danio rerio GN=snx30 PE=2 SV=1	SPAC6F6.12	116	1e-25	COG5391	Phox homology (PX) domain protein	K08545	2e-10	67.4	ssc:100155153	nuclear receptor subfamily 2 group E member 1	GO:0015031//protein transport;GO:0007154//cell communication	GO:0035091//phosphoinositide binding;GO:0005515//protein binding	GO:0005737//cytoplasm
CL10068.Contig3_All	1784	17	0.4187	27	0.6464	gi|62955569|ref|NP_001017798.1|	801.6	0	sorting nexin-30 [Danio rerio] >gi|82178065|sp|Q566W7.1|SNX30_DANRE RecName: Full=Sorting nexin-30 >gi|62204932|gb|AAH93298.1| Zgc:112424 [Danio rerio]	gi|62955568|ref|NM_001017798.1|	1354	0	Danio rerio sorting nexin family member 30 (snx30), mRNA >gi|62204931|gb|BC093298.1| Danio rerio zgc:112424, mRNA (cDNA clone MGC:112424 IMAGE:7402682), complete cds	sp|Q566W7|SNX30_DANRE	801	0	Sorting nexin-30 OS=Danio rerio GN=snx30 PE=2 SV=1	YJL036w	120	6e-27	COG5391	Phox homology (PX) domain protein	K08545	4e-10	67.4	ssc:100155153	nuclear receptor subfamily 2 group E member 1	GO:0015031//protein transport;GO:0007154//cell communication	GO:0035091//phosphoinositide binding;GO:0005515//protein binding	GO:0005737//cytoplasm
CL10069.Contig1_All	2673	6	0.0986	11	0.1758	gi|363740024|ref|XP_415253.3|	125.6	1e-172	PREDICTED: phosphatidylserine decarboxylase proenzyme [Gallus gallus]	gi|63102371|gb|BC095152.1|	995	0	Danio rerio zgc:158135, mRNA (cDNA clone IMAGE:7278801), partial cds	sp|Q58DH2|PISD_BOVIN	483	3e-165	Phosphatidylserine decarboxylase proenzyme OS=Bos taurus GN=PISD PE=2 SV=1	YNL169c	114	7e-35	COG0688	Phosphatidylserine decarboxylase	K01613	4e-173	509	tgu:100224700	phosphatidylserine decarboxylase [EC:4.1.1.65]	GO:0008654//phospholipid biosynthetic process	GO:0004609//phosphatidylserine decarboxylase activity	GO:0005739//mitochondrion
CL10069.Contig2_All	2500	4	0.0703	4	0.0683	gi|119226213|ref|NP_001073170.1|	605.5	3e-171	phosphatidylserine decarboxylase proenzyme [Danio rerio] >gi|118763870|gb|AAI28796.1| Zgc:158135 [Danio rerio] >gi|148725313|emb|CAN88246.1| novel protein similar to vertebrate phosphatidylserine decarboxylase (PISD) [Danio rerio]	gi|119226212|ref|NM_001079702.1|	1106	0	Danio rerio phosphatidylserine decarboxylase (pisd), mRNA >gi|118763869|gb|BC128795.1| Danio rerio zgc:158135, mRNA (cDNA clone MGC:158135 IMAGE:7058335), complete cds	sp|P27465|PISD_CRIGR	567	4e-161	Phosphatidylserine decarboxylase proenzyme OS=Cricetulus griseus GN=PISD PE=1 SV=2	YNL169c	159	2e-38	COG0688	Phosphatidylserine decarboxylase	K01613	5e-172	605	dre:553433	phosphatidylserine decarboxylase [EC:4.1.1.65]	GO:0008654//phospholipid biosynthetic process	GO:0004609//phosphatidylserine decarboxylase activity	GO:0005739//mitochondrion
CL10069.Contig3_All	2400	26	0.476	32	0.5694	gi|363740024|ref|XP_415253.3|	125.6	4e-170	PREDICTED: phosphatidylserine decarboxylase proenzyme [Gallus gallus]	gi|63102371|gb|BC095152.1|	993	0	Danio rerio zgc:158135, mRNA (cDNA clone IMAGE:7278801), partial cds	sp|Q58DH2|PISD_BOVIN	484	1e-165	Phosphatidylserine decarboxylase proenzyme OS=Bos taurus GN=PISD PE=2 SV=1	YNL169c	114	6e-35	COG0688	Phosphatidylserine decarboxylase	K01613	1e-170	501	tgu:100224700	phosphatidylserine decarboxylase [EC:4.1.1.65]	GO:0008654//phospholipid biosynthetic process	GO:0004609//phosphatidylserine decarboxylase activity	GO:0005739//mitochondrion
CL10069.Contig4_All	2541	6	0.1038	12	0.2017	gi|297591971|ref|NP_001172059.1|	123.2	1e-155	phosphatidylserine decarboxylase proenzyme [Sus scrofa] >gi|262204924|dbj|BAI48042.1| phosphatidylserine decarboxylase [Sus scrofa]	gi|119226212|ref|NM_001079702.1|	785	0	Danio rerio phosphatidylserine decarboxylase (pisd), mRNA >gi|118763869|gb|BC128795.1| Danio rerio zgc:158135, mRNA (cDNA clone MGC:158135 IMAGE:7058335), complete cds	sp|P27465|PISD_CRIGR	452	1e-155	Phosphatidylserine decarboxylase proenzyme OS=Cricetulus griseus GN=PISD PE=1 SV=2	YNL169c	114	7e-35	COG0688	Phosphatidylserine decarboxylase	K01613	2e-156	453	ssc:100153506	phosphatidylserine decarboxylase [EC:4.1.1.65]	GO:0008654//phospholipid biosynthetic process	GO:0004609//phosphatidylserine decarboxylase activity	GO:0005739//mitochondrion
CL10069.Contig5_All	2632	3	0.0501	2	0.0325	gi|119226213|ref|NP_001073170.1|	709.5	0	phosphatidylserine decarboxylase proenzyme [Danio rerio] >gi|118763870|gb|AAI28796.1| Zgc:158135 [Danio rerio] >gi|148725313|emb|CAN88246.1| novel protein similar to vertebrate phosphatidylserine decarboxylase (PISD) [Danio rerio]	gi|119226212|ref|NM_001079702.1|	1308	0	Danio rerio phosphatidylserine decarboxylase (pisd), mRNA >gi|118763869|gb|BC128795.1| Danio rerio zgc:158135, mRNA (cDNA clone MGC:158135 IMAGE:7058335), complete cds	sp|Q58DH2|PISD_BOVIN	599	1e-170	Phosphatidylserine decarboxylase proenzyme OS=Bos taurus GN=PISD PE=2 SV=1	YNL169c	159	2e-38	COG0688	Phosphatidylserine decarboxylase	K01613	0	709	dre:553433	phosphatidylserine decarboxylase [EC:4.1.1.65]	GO:0008654//phospholipid biosynthetic process	GO:0004609//phosphatidylserine decarboxylase activity	GO:0005739//mitochondrion
CL10069.Contig6_All	1484	5	0.1481	2	0.0576	gi|119226213|ref|NP_001073170.1|	146.7	2e-33	phosphatidylserine decarboxylase proenzyme [Danio rerio] >gi|118763870|gb|AAI28796.1| Zgc:158135 [Danio rerio] >gi|148725313|emb|CAN88246.1| novel protein similar to vertebrate phosphatidylserine decarboxylase (PISD) [Danio rerio]	gi|52545987|emb|BX324226.16|	327	8e-86	Zebrafish DNA sequence from clone DKEY-202B10 in linkage group 5, complete sequence	sp|Q58DH2|PISD_BOVIN	120	8e-27	Phosphatidylserine decarboxylase proenzyme OS=Bos taurus GN=PISD PE=2 SV=1	YNL169c	54.3	5e-07	COG0688	Phosphatidylserine decarboxylase	K01613	4e-34	146	dre:553433	phosphatidylserine decarboxylase [EC:4.1.1.65]	GO:0008654//phospholipid biosynthetic process	GO:0004609//phosphatidylserine decarboxylase activity	GO:0005739//mitochondrion
CL1007.Contig1_All	276	0	0	32	4.9517	--	--	--	--	--	--	--	--	--	--	--	--	--	--	--	--	--	--	--	--	--	--	-	-	-
CL1007.Contig2_All	296	1	0.1485	21	3.03	--	--	--	--	--	--	--	--	--	--	--	--	--	--	--	--	--	--	--	--	--	--	-	-	-
CL10070.Contig1_All	2173	78	1.5773	95	1.8671	gi|47682330|gb|AAH70019.1|	1323.5	0	Protocadherin 10b [Danio rerio]	gi|346453265|emb|BX005457.11|	3180	0	Zebrafish DNA sequence from clone DKEY-216J10 in linkage group 14, complete sequence	sp|Q9P2E7|PCD10_HUMAN	1016	0	Protocadherin-10 OS=Homo sapiens GN=PCDH10 PE=2 SV=2	--	--	--	--	--	K04600	3e-69	263	dpe:Dper_GL17301	cadherin EGF LAG seven-pass G-type receptor 1 (flamingo)	GO:0007156//homophilic cell adhesion;GO:0048339//paraxial mesoderm development;GO:0001756//somitogenesis	GO:0005509//calcium ion binding	GO:0005887//integral to plasma membrane
CL10070.Contig2_All	293	13	1.9497	7	1.0203	gi|47086889|ref|NP_997736.1|	192.6	4e-48	protocadherin 10a precursor [Danio rerio] >gi|42542548|gb|AAH66445.1| Protocadherin 10a [Danio rerio]	gi|168479025|emb|CU550698.5|	422	1e-115	Zebrafish DNA sequence from clone CH1073-140O1 in linkage group 1, complete sequence	sp|Q9P2E7|PCD10_HUMAN	145	3e-35	Protocadherin-10 OS=Homo sapiens GN=PCDH10 PE=2 SV=2	--	--	--	--	--	K04600	1e-09	62	nvi:100118524	cadherin EGF LAG seven-pass G-type receptor 1 (flamingo)	GO:0007156//homophilic cell adhesion;GO:0048339//paraxial mesoderm development;GO:0001756//somitogenesis	GO:0005509//calcium ion binding	GO:0005886//plasma membrane;GO:0016021//integral to membrane
CL10071.Contig1_All	213	10	2.063	2	0.401	--	--	--	--	--	--	--	--	--	--	--	--	--	--	--	--	--	--	--	--	--	--	-	-	-
CL10072.Contig1_All	273	3	0.4829	1	0.1564	gi|292618768|ref|XP_001920196.2|	86.3	3e-16	PREDICTED: hydrolethalus syndrome protein 1 homolog [Danio rerio]	gi|293321576|emb|BX324177.48|	210	2e-51	Zebrafish DNA sequence from clone DKEY-23F9 in linkage group 11, complete sequence	sp|Q4R2Y2|HYLS1_MACFA	69.3	2e-12	Hydrolethalus syndrome protein 1 homolog OS=Macaca fascicularis GN=HYLS1 PE=2 SV=1	--	--	--	--	--	--	--	--	--	--	-	-	GO:0005730//nucleolus;GO:0005813//centrosome;GO:0005886//plasma membrane
CL10072.Contig2_All	1249	109	3.8348	134	4.582	gi|292618768|ref|XP_001920196.2|	565.5	1e-159	PREDICTED: hydrolethalus syndrome protein 1 homolog [Danio rerio]	gi|292618767|ref|XM_001920161.2|	773	0	PREDICTED: Danio rerio hydrolethalus syndrome protein 1 homolog (LOC100147862), mRNA	sp|Q4R2Y2|HYLS1_MACFA	154	5e-37	Hydrolethalus syndrome protein 1 homolog OS=Macaca fascicularis GN=HYLS1 PE=2 SV=1	--	--	--	--	--	--	--	--	--	--	-	-	GO:0005730//nucleolus;GO:0005813//centrosome;GO:0005886//plasma membrane
CL10072.Contig3_All	230	4	0.7642	5	0.9284	gi|292618768|ref|XP_001920196.2|	106.7	2e-22	PREDICTED: hydrolethalus syndrome protein 1 homolog [Danio rerio]	gi|292618767|ref|XM_001920161.2|	230	2e-57	PREDICTED: Danio rerio hydrolethalus syndrome protein 1 homolog (LOC100147862), mRNA	sp|Q4R2Y2|HYLS1_MACFA	72.4	2e-13	Hydrolethalus syndrome protein 1 homolog OS=Macaca fascicularis GN=HYLS1 PE=2 SV=1	--	--	--	--	--	--	--	--	--	--	-	-	GO:0005730//nucleolus;GO:0005813//centrosome;GO:0005886//plasma membrane
CL10073.Contig1_All	406	23	2.4893	23	2.4194	--	--	--	--	gi|375181552|gb|JN723843.1|	61.9	2e-06	Cyprinus carpio clone 211080 microsatellite sequence	--	--	--	--	--	--	--	--	--	--	--	--	--	--	-	-	-
CL10074.Contig1_All	266	0	0	4	0.6422	--	--	--	--	--	--	--	--	--	--	--	--	--	--	--	--	--	--	--	--	--	--	-	-	-
CL10075.Contig1_All	218	4	0.8063	6	1.1755	--	--	--	--	gi|375225695|gb|JN767985.1|	63.9	2e-07	Cyprinus carpio clone 765233 microsatellite sequence	--	--	--	--	--	--	--	--	--	--	--	--	--	--	-	-	-
CL10076.Contig1_All	2890	132	2.0071	90	1.33	gi|326668120|ref|XP_698190.5|	305.4	9e-81	PREDICTED: protein PRR14L [Danio rerio]	gi|326668119|ref|XM_693098.5|	648	0	PREDICTED: Danio rerio wu:fi75a02 (wu:fi75a02), mRNA	sp|Q5THK1|PR14L_HUMAN	192	4e-48	Protein PRR14L OS=Homo sapiens GN=PRR14L PE=1 SV=1	--	--	--	--	--	K01613	1e-20	103	mcc:716905	phosphatidylserine decarboxylase [EC:4.1.1.65]	-	-	-
CL10076.Contig2_All	3175	154	2.1314	159	2.1388	gi|326668120|ref|XP_698190.5|	305.4	1e-80	PREDICTED: protein PRR14L [Danio rerio]	gi|326668119|ref|XM_693098.5|	660	0	PREDICTED: Danio rerio wu:fi75a02 (wu:fi75a02), mRNA	sp|Q5THK1|PR14L_HUMAN	192	4e-48	Protein PRR14L OS=Homo sapiens GN=PRR14L PE=1 SV=1	--	--	--	--	--	K01613	1e-20	103	mcc:716905	phosphatidylserine decarboxylase [EC:4.1.1.65]	-	-	-
CL10076.Contig3_All	3661	145	1.7404	179	2.0882	gi|326668120|ref|XP_698190.5|	302.4	1e-79	PREDICTED: protein PRR14L [Danio rerio]	gi|326668119|ref|XM_693098.5|	640	1e-179	PREDICTED: Danio rerio wu:fi75a02 (wu:fi75a02), mRNA	sp|Q5THK1|PR14L_HUMAN	192	5e-48	Protein PRR14L OS=Homo sapiens GN=PRR14L PE=1 SV=1	--	--	--	--	--	K01613	1e-20	103	mcc:716905	phosphatidylserine decarboxylase [EC:4.1.1.65]	-	-	-
CL10076.Contig4_All	883	16	0.7962	13	0.6288	gi|326668120|ref|XP_698190.5|	300.4	6e-80	PREDICTED: protein PRR14L [Danio rerio]	gi|326668119|ref|XM_693098.5|	620	1e-174	PREDICTED: Danio rerio wu:fi75a02 (wu:fi75a02), mRNA	sp|Q5THK1|PR14L_HUMAN	192	8e-49	Protein PRR14L OS=Homo sapiens GN=PRR14L PE=1 SV=1	--	--	--	--	--	K01613	2e-21	103	mcc:716905	phosphatidylserine decarboxylase [EC:4.1.1.65]	-	-	-
CL10077.Contig1_All	469	43	4.0288	25	2.2766	gi|165971070|gb|AAI58193.1|	288.9	4e-77	Si:ch211-246k22.2 protein [Danio rerio]	gi|165971069|gb|BC158192.1|	406	1e-110	Danio rerio si:ch211-246k22.2, mRNA (cDNA clone MGC:173635 IMAGE:7223109), complete cds	sp|Q5TZ07|PPAC2_DANRE	288	4e-78	Presqualene diphosphate phosphatase OS=Danio rerio GN=ppapdc2 PE=2 SV=1	MTH798	55.5	4e-08	COG0671	Membrane-associated phospholipid phosphatase	--	--	--	--	--	GO:0008152//metabolic process	GO:0016787//hydrolase activity	GO:0016021//integral to membrane
CL10077.Contig2_All	253	19	3.3	15	2.5321	gi|165971070|gb|AAI58193.1|	136.3	3e-31	Si:ch211-246k22.2 protein [Danio rerio]	gi|165971069|gb|BC158192.1|	210	2e-51	Danio rerio si:ch211-246k22.2, mRNA (cDNA clone MGC:173635 IMAGE:7223109), complete cds	sp|Q5TZ07|PPAC2_DANRE	135	2e-32	Presqualene diphosphate phosphatase OS=Danio rerio GN=ppapdc2 PE=2 SV=1	--	--	--	--	--	--	--	--	--	--	GO:0008152//metabolic process	GO:0016787//hydrolase activity	GO:0016021//integral to membrane
CL10078.Contig1_All	401	19	2.0821	11	1.1716	--	--	--	--	gi|57163117|emb|BX323016.9|	63.9	5e-07	Zebrafish DNA sequence from clone CH211-273L18 in linkage group 6, complete sequence	--	--	--	--	--	--	--	--	--	--	--	--	--	--	-	-	-
CL10078.Contig2_All	225	3	0.5859	2	0.3796	--	--	--	--	gi|55818869|emb|BX510303.6|	71.9	1e-09	Zebrafish DNA sequence from clone DKEY-184B7 in linkage group 13 Contains the 5' end of the rel gene for v-rel reticuloendotheliosis viral oncogene homolog, the papolg gene for poly(A) polymerase gamma, the 5' end of the gene for a novel protein similar to vertebrate B-cell CLL/lymphoma 11A (zinc finger protein) (BCL11A, zgc:136898) and a CpG island, complete sequence	--	--	--	--	--	--	--	--	--	--	--	--	--	--	-	-	-
CL10079.Contig1_All	1667	18	0.4745	33	0.8455	gi|115313095|gb|AAI24324.1|	889.4	0	Zgc:153348 [Danio rerio]	gi|256017169|ref|NM_001077575.2|	1653	0	Danio rerio thyroid hormone receptor interactor 4 (trip4), mRNA	sp|Q9QXN3|TRIP4_MOUSE	598	1e-170	Activating signal cointegrator 1 OS=Mus musculus GN=Trip4 PE=1 SV=2	--	--	--	--	--	--	--	--	--	--	GO:0006355//regulation of transcription, DNA-dependent	GO:0016922//ligand-dependent nuclear receptor binding;GO:0008270//zinc ion binding	GO:0005737//cytoplasm;GO:0005634//nucleus
CL10079.Contig2_All	1962	115	2.5756	144	3.1346	gi|115313095|gb|AAI24324.1|	1026.2	0	Zgc:153348 [Danio rerio]	gi|115313094|gb|BC124323.1|	1919	0	Danio rerio zgc:153348, mRNA (cDNA clone MGC:153348 IMAGE:8102176), complete cds	sp|Q15650|TRIP4_HUMAN	669	0	Activating signal cointegrator 1 OS=Homo sapiens GN=TRIP4 PE=1 SV=4	--	--	--	--	--	--	--	--	--	--	GO:0045893//positive regulation of transcription, DNA-dependent;GO:0006366//transcription from RNA polymerase II promoter	GO:0003713//transcription coactivator activity;GO:0016922//ligand-dependent nuclear receptor binding	GO:0005730//nucleolus;GO:0005737//cytoplasm
CL1008.Contig1_All	529	0	0	0	0	gi|189524211|ref|XP_683623.3|	280.4	2e-74	PREDICTED: high affinity cationic amino acid transporter 1 isoform 1 [Danio rerio]	gi|189524210|ref|XM_678531.3|	468	1e-128	PREDICTED: Danio rerio solute carrier family 7 (cationic amino acid transporter, y+ system), member 1, transcript variant 1 (slc7a1), mRNA	sp|P30825|CTR1_HUMAN	160	1e-39	High affinity cationic amino acid transporter 1 OS=Homo sapiens GN=SLC7A1 PE=1 SV=1	--	--	--	--	--	K13863	4e-75	280	dre:559627	solute carrier family 7 (cationic amino acid transporter), member 1	GO:0055085//transmembrane transport;GO:0006811//ion transport;GO:0006865//amino acid transport	-	GO:0005887//integral to plasma membrane
CL1008.Contig2_All	885	0	0	0	0	gi|189524211|ref|XP_683623.3|	332	1e-89	PREDICTED: high affinity cationic amino acid transporter 1 isoform 1 [Danio rerio]	gi|375182833|gb|JN725124.1|	500	1e-138	Cyprinus carpio clone 225760 microsatellite sequence	sp|P30825|CTR1_HUMAN	220	3e-57	High affinity cationic amino acid transporter 1 OS=Homo sapiens GN=SLC7A1 PE=1 SV=1	CC0426	65.5	1e-10	COG0531	Amino acid transporters	K13863	3e-90	332	dre:559627	solute carrier family 7 (cationic amino acid transporter), member 1	GO:0055085//transmembrane transport;GO:0006811//ion transport;GO:0006865//amino acid transport	GO:0015171//amino acid transmembrane transporter activity	GO:0005887//integral to plasma membrane
CL1008.Contig3_All	778	3	0.1694	1	0.0549	gi|189524211|ref|XP_683623.3|	317.4	3e-85	PREDICTED: high affinity cationic amino acid transporter 1 isoform 1 [Danio rerio]	gi|189524210|ref|XM_678531.3|	523	1e-145	PREDICTED: Danio rerio solute carrier family 7 (cationic amino acid transporter, y+ system), member 1, transcript variant 1 (slc7a1), mRNA	sp|P30825|CTR1_HUMAN	193	4e-49	High affinity cationic amino acid transporter 1 OS=Homo sapiens GN=SLC7A1 PE=1 SV=1	--	--	--	--	--	K13863	6e-86	317	dre:559627	solute carrier family 7 (cationic amino acid transporter), member 1	GO:0055085//transmembrane transport;GO:0006811//ion transport;GO:0006865//amino acid transport	-	GO:0005887//integral to plasma membrane
CL1008.Contig4_All	748	0	0	0	0	gi|189524211|ref|XP_683623.3|	279.3	1e-73	PREDICTED: high affinity cationic amino acid transporter 1 isoform 1 [Danio rerio]	gi|189524210|ref|XM_678531.3|	466	1e-128	PREDICTED: Danio rerio solute carrier family 7 (cationic amino acid transporter, y+ system), member 1, transcript variant 1 (slc7a1), mRNA	sp|P30825|CTR1_HUMAN	159	4e-39	High affinity cationic amino acid transporter 1 OS=Homo sapiens GN=SLC7A1 PE=1 SV=1	--	--	--	--	--	K13863	2e-74	279	dre:559627	solute carrier family 7 (cationic amino acid transporter), member 1	GO:0055085//transmembrane transport;GO:0006811//ion transport;GO:0006865//amino acid transport	-	GO:0005887//integral to plasma membrane
CL1008.Contig5_All	915	5	0.2401	1	0.0467	gi|189524211|ref|XP_683623.3|	370.2	6e-101	PREDICTED: high affinity cationic amino acid transporter 1 isoform 1 [Danio rerio]	gi|189524210|ref|XM_678531.3|	521	1e-144	PREDICTED: Danio rerio solute carrier family 7 (cationic amino acid transporter, y+ system), member 1, transcript variant 1 (slc7a1), mRNA	sp|P30825|CTR1_HUMAN	254	2e-67	High affinity cationic amino acid transporter 1 OS=Homo sapiens GN=SLC7A1 PE=1 SV=1	CC0426	65.5	1e-10	COG0531	Amino acid transporters	K13863	1e-101	370	dre:559627	solute carrier family 7 (cationic amino acid transporter), member 1	GO:0055085//transmembrane transport;GO:0006811//ion transport;GO:0006865//amino acid transport	GO:0015171//amino acid transmembrane transporter activity	GO:0005887//integral to plasma membrane
CL1008.Contig6_All	584	2	0.1505	8	0.585	gi|189524211|ref|XP_683623.3|	318.5	9e-86	PREDICTED: high affinity cationic amino acid transporter 1 isoform 1 [Danio rerio]	gi|189524210|ref|XM_678531.3|	529	1e-147	PREDICTED: Danio rerio solute carrier family 7 (cationic amino acid transporter, y+ system), member 1, transcript variant 1 (slc7a1), mRNA	sp|P30825|CTR1_HUMAN	194	1e-49	High affinity cationic amino acid transporter 1 OS=Homo sapiens GN=SLC7A1 PE=1 SV=1	--	--	--	--	--	K13863	2e-86	318	dre:559627	solute carrier family 7 (cationic amino acid transporter), member 1	GO:0055085//transmembrane transport;GO:0006811//ion transport;GO:0006865//amino acid transport	-	GO:0005887//integral to plasma membrane
CL10080.Contig1_All	1228	27	0.9662	35	1.2173	gi|122114583|ref|NP_001073657.1|	67	1e-09	G protein-coupled receptor kinase interacting ArfGAP 2 [Danio rerio] >gi|120538643|gb|AAI29228.1| Zgc:158416 [Danio rerio]	gi|122114582|ref|NM_001080188.1|	747	0	Danio rerio G protein-coupled receptor kinase interactor 2b (git2b), mRNA >gi|120538642|gb|BC129227.1| Danio rerio zgc:158416, mRNA (cDNA clone MGC:158416 IMAGE:7068687), complete cds	sp|Q14161|GIT2_HUMAN	288	2e-77	ARF GTPase-activating protein GIT2 OS=Homo sapiens GN=GIT2 PE=1 SV=2	--	--	--	--	--	K12487	8e-120	431	dre:567190	G protein-coupled receptor kinase interactor 2	GO:0032312//regulation of ARF GTPase activity	GO:0008060//ARF GTPase activator activity;GO:0008270//zinc ion binding	-
CL10080.Contig2_All	1352	60	1.9501	89	2.8114	gi|122114583|ref|NP_001073657.1|	659.8	0	G protein-coupled receptor kinase interacting ArfGAP 2 [Danio rerio] >gi|120538643|gb|AAI29228.1| Zgc:158416 [Danio rerio]	gi|122114582|ref|NM_001080188.1|	1265	0	Danio rerio G protein-coupled receptor kinase interactor 2b (git2b), mRNA >gi|120538642|gb|BC129227.1| Danio rerio zgc:158416, mRNA (cDNA clone MGC:158416 IMAGE:7068687), complete cds	sp|Q14161|GIT2_HUMAN	488	1e-137	ARF GTPase-activating protein GIT2 OS=Homo sapiens GN=GIT2 PE=1 SV=2	--	--	--	--	--	K12487	0	659	dre:567190	G protein-coupled receptor kinase interactor 2	GO:0008277//regulation of G-protein coupled receptor protein signaling pathway;GO:0032312//regulation of ARF GTPase activity	GO:0008060//ARF GTPase activator activity;GO:0008270//zinc ion binding;GO:0005515//protein binding	GO:0005654//nucleoplasm
CL10080.Contig3_All	2903	207	3.1333	262	3.8545	gi|122114583|ref|NP_001073657.1|	880.9	0	G protein-coupled receptor kinase interacting ArfGAP 2 [Danio rerio] >gi|120538643|gb|AAI29228.1| Zgc:158416 [Danio rerio]	gi|122114582|ref|NM_001080188.1|	1063	0	Danio rerio G protein-coupled receptor kinase interactor 2b (git2b), mRNA >gi|120538642|gb|BC129227.1| Danio rerio zgc:158416, mRNA (cDNA clone MGC:158416 IMAGE:7068687), complete cds	sp|Q14161|GIT2_HUMAN	629	1e-179	ARF GTPase-activating protein GIT2 OS=Homo sapiens GN=GIT2 PE=1 SV=2	--	--	--	--	--	K12487	0	880	dre:567190	G protein-coupled receptor kinase interactor 2	GO:0032312//regulation of ARF GTPase activity;GO:0022604//regulation of cell morphogenesis;GO:0042074//cell migration involved in gastrulation	GO:0008060//ARF GTPase activator activity;GO:0008270//zinc ion binding	-
CL10080.Contig4_All	661	4	0.2659	6	0.3877	gi|122114583|ref|NP_001073657.1|	337	3e-91	G protein-coupled receptor kinase interacting ArfGAP 2 [Danio rerio] >gi|120538643|gb|AAI29228.1| Zgc:158416 [Danio rerio]	gi|122114582|ref|NM_001080188.1|	710	0	Danio rerio G protein-coupled receptor kinase interactor 2b (git2b), mRNA >gi|120538642|gb|BC129227.1| Danio rerio zgc:158416, mRNA (cDNA clone MGC:158416 IMAGE:7068687), complete cds	sp|Q9JLQ2|GIT2_MOUSE	223	3e-58	ARF GTPase-activating protein GIT2 OS=Mus musculus GN=Git2 PE=1 SV=2	--	--	--	--	--	K12487	6e-92	337	dre:567190	G protein-coupled receptor kinase interactor 2	GO:0032312//regulation of ARF GTPase activity	GO:0008060//ARF GTPase activator activity;GO:0008270//zinc ion binding	-
CL10080.Contig5_All	577	6	0.4569	6	0.4441	gi|122114583|ref|NP_001073657.1|	250.8	2e-65	G protein-coupled receptor kinase interacting ArfGAP 2 [Danio rerio] >gi|120538643|gb|AAI29228.1| Zgc:158416 [Danio rerio]	gi|122114582|ref|NM_001080188.1|	502	1e-139	Danio rerio G protein-coupled receptor kinase interactor 2b (git2b), mRNA >gi|120538642|gb|BC129227.1| Danio rerio zgc:158416, mRNA (cDNA clone MGC:158416 IMAGE:7068687), complete cds	sp|Q9JLQ2|GIT2_MOUSE	174	1e-43	ARF GTPase-activating protein GIT2 OS=Mus musculus GN=Git2 PE=1 SV=2	--	--	--	--	--	K12487	4e-66	250	dre:567190	G protein-coupled receptor kinase interactor 2	GO:0032312//regulation of ARF GTPase activity;GO:0022604//regulation of cell morphogenesis;GO:0016310//phosphorylation;GO:0042074//cell migration involved in gastrulation	GO:0008060//ARF GTPase activator activity;GO:0008270//zinc ion binding;GO:0004872//receptor activity;GO:0016301//kinase activity	-
CL10080.Contig6_All	396	6	0.6658	11	1.1863	gi|122114583|ref|NP_001073657.1|	153.7	2e-36	G protein-coupled receptor kinase interacting ArfGAP 2 [Danio rerio] >gi|120538643|gb|AAI29228.1| Zgc:158416 [Danio rerio]	gi|122114582|ref|NM_001080188.1|	381	1e-102	Danio rerio G protein-coupled receptor kinase interactor 2b (git2b), mRNA >gi|120538642|gb|BC129227.1| Danio rerio zgc:158416, mRNA (cDNA clone MGC:158416 IMAGE:7068687), complete cds	sp|Q9JLQ2|GIT2_MOUSE	115	2e-26	ARF GTPase-activating protein GIT2 OS=Mus musculus GN=Git2 PE=1 SV=2	--	--	--	--	--	K12487	3e-37	153	dre:567190	G protein-coupled receptor kinase interactor 2	GO:0032312//regulation of ARF GTPase activity;GO:0022604//regulation of cell morphogenesis;GO:0016310//phosphorylation;GO:0042074//cell migration involved in gastrulation	GO:0008060//ARF GTPase activator activity;GO:0008270//zinc ion binding;GO:0004872//receptor activity;GO:0016301//kinase activity	-
CL10080.Contig7_All	926	17	0.8067	27	1.2453	gi|122114583|ref|NP_001073657.1|	298.1	3e-79	G protein-coupled receptor kinase interacting ArfGAP 2 [Danio rerio] >gi|120538643|gb|AAI29228.1| Zgc:158416 [Danio rerio]	gi|122114582|ref|NM_001080188.1|	593	1e-166	Danio rerio G protein-coupled receptor kinase interactor 2b (git2b), mRNA >gi|120538642|gb|BC129227.1| Danio rerio zgc:158416, mRNA (cDNA clone MGC:158416 IMAGE:7068687), complete cds	sp|Q9JLQ2|GIT2_MOUSE	196	5e-50	ARF GTPase-activating protein GIT2 OS=Mus musculus GN=Git2 PE=1 SV=2	--	--	--	--	--	K12487	5e-80	298	dre:567190	G protein-coupled receptor kinase interactor 2	GO:0032312//regulation of ARF GTPase activity;GO:0022604//regulation of cell morphogenesis;GO:0042074//cell migration involved in gastrulation	GO:0008060//ARF GTPase activator activity;GO:0008270//zinc ion binding	-
CL10080.Contig8_All	216	3	0.6103	9	1.7795	gi|348532913|ref|XP_003453950.1|	106.3	3e-22	PREDICTED: ARF GTPase-activating protein GIT2-like [Oreochromis niloticus]	gi|122114582|ref|NM_001080188.1|	198	6e-48	Danio rerio G protein-coupled receptor kinase interactor 2b (git2b), mRNA >gi|120538642|gb|BC129227.1| Danio rerio zgc:158416, mRNA (cDNA clone MGC:158416 IMAGE:7068687), complete cds	sp|Q9JLQ2|GIT2_MOUSE	103	9e-23	ARF GTPase-activating protein GIT2 OS=Mus musculus GN=Git2 PE=1 SV=2	--	--	--	--	--	K12487	5e-23	106	dre:567190	G protein-coupled receptor kinase interactor 2	GO:0032312//regulation of ARF GTPase activity	GO:0008060//ARF GTPase activator activity;GO:0008270//zinc ion binding	-
CL10081.Contig1_All	2531	166	2.882	138	2.3286	gi|292495037|sp|Q2I6J1.2|SHP2A_DANRE	1220.3	0	RecName: Full=Phosphatidylinositol-3,4,5-trisphosphate 5-phosphatase 2A; AltName: Full=Inositol polyphosphate phosphatase-like protein 1A; Short=INPPL1-A; AltName: Full=SH2 domain-containing inositol-5&apos;-phosphatase 2A; Short=SH2 domain-containing inositol phosphatase 2A; Short=SHIP-2A >gi|213624788|gb|AAI71582.1| Wu:fc58a04 [Danio rerio]	gi|213624787|gb|BC171582.1|	2214	0	Danio rerio wu:fc58a04, mRNA (cDNA clone MGC:198309 IMAGE:9039298), complete cds	sp|Q2I6J1|SHP2A_DANRE	1220	0	Phosphatidylinositol 3,4,5-trisphosphate 5-phosphatase 2A OS=Danio rerio GN=inppl1a PE=2 SV=2	YNL106c_2	137	1e-31	COG5411	Phosphatidylinositol 5-phosphate phosphatase	K15909	0	1220	dre:325179	phosphatidylinositol-3,4,5-trisphosphate 5-phosphatase 2 [EC:3.1.3.86]	GO:0008156//negative regulation of DNA replication;GO:0007155//cell adhesion;GO:0010642//negative regulation of platelet-derived growth factor receptor signaling pathway;GO:0010629//negative regulation of gene expression;GO:0043407//negative regulation of MAP kinase activity;GO:0009791//post-embryonic development;GO:0032957//inositol trisphosphate metabolic process;GO:0008285//negative regulation…	GO:0005547//phosphatidylinositol-3,4,5-trisphosphate binding;GO:0016787//hydrolase activity;GO:0042169//SH2 domain binding;GO:0003779//actin binding;GO:0017124//SH3 domain binding	GO:0030027//lamellipodium;GO:0030479//actin cortical patch;GO:0005794//Golgi apparatus;GO:0005829//cytosol;GO:0005886//plasma membrane
CL10081.Contig2_All	2961	462	6.8562	617	8.8994	gi|292495037|sp|Q2I6J1.2|SHP2A_DANRE	1742.6	0	RecName: Full=Phosphatidylinositol-3,4,5-trisphosphate 5-phosphatase 2A; AltName: Full=Inositol polyphosphate phosphatase-like protein 1A; Short=INPPL1-A; AltName: Full=SH2 domain-containing inositol-5&apos;-phosphatase 2A; Short=SH2 domain-containing inositol phosphatase 2A; Short=SHIP-2A >gi|213624788|gb|AAI71582.1| Wu:fc58a04 [Danio rerio]	gi|213624787|gb|BC171582.1|	3271	0	Danio rerio wu:fc58a04, mRNA (cDNA clone MGC:198309 IMAGE:9039298), complete cds	sp|Q2I6J1|SHP2A_DANRE	1742	0	Phosphatidylinositol 3,4,5-trisphosphate 5-phosphatase 2A OS=Danio rerio GN=inppl1a PE=2 SV=2	YNL106c_2	137	1e-31	COG5411	Phosphatidylinositol 5-phosphate phosphatase	K15909	0	1738	dre:325179	phosphatidylinositol-3,4,5-trisphosphate 5-phosphatase 2 [EC:3.1.3.86]	GO:0008156//negative regulation of DNA replication;GO:0007155//cell adhesion;GO:0010642//negative regulation of platelet-derived growth factor receptor signaling pathway;GO:0010629//negative regulation of gene expression;GO:0043407//negative regulation of MAP kinase activity;GO:0009791//post-embryonic development;GO:0032957//inositol trisphosphate metabolic process;GO:0008285//negative regulation…	GO:0005547//phosphatidylinositol-3,4,5-trisphosphate binding;GO:0042169//SH2 domain binding;GO:0003779//actin binding;GO:0004445//inositol-polyphosphate 5-phosphatase activity;GO:0017124//SH3 domain binding	GO:0030027//lamellipodium;GO:0030479//actin cortical patch;GO:0005794//Golgi apparatus;GO:0005829//cytosol;GO:0005886//plasma membrane
CL10081.Contig3_All	203	0	0	1	0.2104	gi|292495037|sp|Q2I6J1.2|SHP2A_DANRE	84.7	1e-15	RecName: Full=Phosphatidylinositol-3,4,5-trisphosphate 5-phosphatase 2A; AltName: Full=Inositol polyphosphate phosphatase-like protein 1A; Short=INPPL1-A; AltName: Full=SH2 domain-containing inositol-5&apos;-phosphatase 2A; Short=SH2 domain-containing inositol phosphatase 2A; Short=SHIP-2A >gi|213624788|gb|AAI71582.1| Wu:fc58a04 [Danio rerio]	gi|327530739|emb|FP929031.11|	83.8	2e-13	Zebrafish DNA sequence from clone ZFOS-1813G3 in linkage group 15, complete sequence	sp|Q2I6J1|SHP2A_DANRE	84.7	4e-17	Phosphatidylinositol 3,4,5-trisphosphate 5-phosphatase 2A OS=Danio rerio GN=inppl1a PE=2 SV=2	--	--	--	--	--	K15909	1e-16	84.7	dre:325179	phosphatidylinositol-3,4,5-trisphosphate 5-phosphatase 2 [EC:3.1.3.86]	GO:0040037//negative regulation of fibroblast growth factor receptor signaling pathway;GO:0030509//BMP signaling pathway;GO:0007155//cell adhesion;GO:0046854//phosphoinositide phosphorylation	GO:0003779//actin binding;GO:0016787//hydrolase activity	GO:0005856//cytoskeleton;GO:0005737//cytoplasm;GO:0016020//membrane
CL10082.Contig1_All	542	19	1.5404	12	0.9456	--	--	--	--	gi|375222651|gb|JN764944.1|	127	5e-26	Cyprinus carpio clone 727518 microsatellite sequence	--	--	--	--	--	--	--	--	--	--	--	--	--	--	-	-	-
CL10082.Contig2_All	723	3	0.1823	11	0.6498	--	--	--	--	gi|375181076|gb|JN723367.1|	63.9	8e-07	Cyprinus carpio clone 205435 microsatellite sequence	--	--	--	--	--	--	--	--	--	--	--	--	--	--	-	-	-
CL10083.Contig1_All	3195	519	7.138	209	2.7938	gi|82202306|sp|Q6P0D7.1|MPP7_DANRE	1052.3	0	RecName: Full=MAGUK p55 subfamily member 7; AltName: Full=Protein humpback >gi|41351119|gb|AAH65660.1| Membrane protein, palmitoylated 7 (MAGUK p55 subfamily member 7) [Danio rerio]	gi|41351118|gb|BC065660.1|	2262	0	Danio rerio membrane protein, palmitoylated 7 (MAGUK p55 subfamily member 7), mRNA (cDNA clone MGC:77399 IMAGE:6969657), complete cds	sp|Q6P0D7|MPP7_DANRE	1052	0	MAGUK p55 subfamily member 7 OS=Danio rerio GN=mpp7 PE=1 SV=1	YDR454c	108	4e-23	COG0194	Guanylate kinase	K06091	8e-112	405	bfo:BRAFLDRAFT_60486	membrane protein, palmitoylated 5 (MAGUK p55 subfamily member 5)	GO:0006355//regulation of transcription, DNA-dependent;GO:0006335//DNA replication-dependent nucleosome assembly;GO:0009967//positive regulation of signal transduction;GO:0031334//positive regulation of protein complex assembly;GO:0070830//tight junction assembly;GO:0030010//establishment of cell polarity;GO:0006260//DNA replication;GO:0007049//cell cycle;GO:0071896;GO:0006281//DNA repair	GO:0042393//histone binding;GO:0035591;GO:0046982//protein heterodimerization activity;GO:0019904//protein domain specific binding;GO:0051082//unfolded protein binding;GO:0003682//chromatin binding;GO:0032947//protein complex scaffold	GO:0033186//CAF-1 complex;GO:0005654//nucleoplasm;GO:0097025;GO:0005730//nucleolus;GO:0005829//cytosol;GO:0005813//centrosome;GO:0005923//tight junction
CL10083.Contig2_All	1065	41	1.6917	32	1.2833	gi|82202306|sp|Q6P0D7.1|MPP7_DANRE	320.1	1e-85	RecName: Full=MAGUK p55 subfamily member 7; AltName: Full=Protein humpback >gi|41351119|gb|AAH65660.1| Membrane protein, palmitoylated 7 (MAGUK p55 subfamily member 7) [Danio rerio]	gi|41351118|gb|BC065660.1|	747	0	Danio rerio membrane protein, palmitoylated 7 (MAGUK p55 subfamily member 7), mRNA (cDNA clone MGC:77399 IMAGE:6969657), complete cds	sp|Q6P0D7|MPP7_DANRE	320	4e-87	MAGUK p55 subfamily member 7 OS=Danio rerio GN=mpp7 PE=1 SV=1	YDR454c	91.3	3e-18	COG0194	Guanylate kinase	K00942	2e-40	167	tca:663614	guanylate kinase [EC:2.7.4.8]	GO:0006355//regulation of transcription, DNA-dependent;GO:0006335//DNA replication-dependent nucleosome assembly;GO:0009967//positive regulation of signal transduction;GO:0031334//positive regulation of protein complex assembly;GO:0070830//tight junction assembly;GO:0030010//establishment of cell polarity;GO:0006260//DNA replication;GO:0007049//cell cycle;GO:0071896;GO:0006281//DNA repair	GO:0042393//histone binding;GO:0035591;GO:0046982//protein heterodimerization activity;GO:0019904//protein domain specific binding;GO:0051082//unfolded protein binding;GO:0003682//chromatin binding;GO:0032947//protein complex scaffold	GO:0033186//CAF-1 complex;GO:0005654//nucleoplasm;GO:0097025;GO:0005730//nucleolus;GO:0005829//cytosol;GO:0005813//centrosome;GO:0005923//tight junction
CL10083.Contig3_All	433	1	0.1015	0	0	gi|82202306|sp|Q6P0D7.1|MPP7_DANRE	210.7	1e-53	RecName: Full=MAGUK p55 subfamily member 7; AltName: Full=Protein humpback >gi|41351119|gb|AAH65660.1| Membrane protein, palmitoylated 7 (MAGUK p55 subfamily member 7) [Danio rerio]	gi|41351118|gb|BC065660.1|	369	6e-99	Danio rerio membrane protein, palmitoylated 7 (MAGUK p55 subfamily member 7), mRNA (cDNA clone MGC:77399 IMAGE:6969657), complete cds	sp|Q6P0D7|MPP7_DANRE	210	7e-55	MAGUK p55 subfamily member 7 OS=Danio rerio GN=mpp7 PE=1 SV=1	SPBC1198.05	77	1e-14	COG0194	Guanylate kinase	K00942	1e-27	122	tca:663614	guanylate kinase [EC:2.7.4.8]	-	-	GO:0005923//tight junction
CL10084.Contig1_All	564	12	0.9349	16	1.2116	--	--	--	--	--	--	--	--	--	--	--	--	--	--	--	--	--	--	--	--	--	--	-	-	-
CL10084.Contig2_All	497	15	1.3262	1	0.0859	--	--	--	--	--	--	--	--	--	--	--	--	--	--	--	--	--	--	--	--	--	--	-	-	-
CL10085.Contig1_All	284	0	0	0	0	--	--	--	--	--	--	--	--	--	--	--	--	--	--	--	--	--	--	--	--	--	--	-	-	-
CL10085.Contig2_All	243	0	0	0	0	--	--	--	--	--	--	--	--	--	--	--	--	--	--	--	--	--	--	--	--	--	--	-	-	-
CL10085.Contig3_All	964	23	1.0484	121	5.3607	--	--	--	--	gi|375215819|gb|JN758109.1|	131	6e-27	Cyprinus carpio clone 653506 microsatellite sequence	--	--	--	--	--	--	--	--	--	--	--	--	--	--	-	-	-
CL10086.Contig1_All	465	1	0.0945	13	1.194	gi|326677950|ref|XP_687790.5|	177.6	1e-43	PREDICTED: hypothetical protein LOC559364 [Danio rerio]	gi|40019732|emb|AL954767.11|	101	2e-18	Zebrafish DNA sequence from clone CH211-225B14 in linkage group 21, complete sequence	--	--	--	--	--	--	--	--	--	--	--	--	--	--	-	-	-
CL10086.Contig2_All	5569	1049	8.2771	2676	20.5221	gi|326677950|ref|XP_687790.5|	979.9	0	PREDICTED: hypothetical protein LOC559364 [Danio rerio]	gi|40019732|emb|AL954767.11|	359	8e-95	Zebrafish DNA sequence from clone CH211-225B14 in linkage group 21, complete sequence	sp|Q01613|SHRM1_XENLA	315	6e-85	Protein Shroom1 OS=Xenopus laevis GN=shroom1 PE=1 SV=1	--	--	--	--	--	K00907	3e-11	72.8	dan:Dana_GF13333	myosin-light-chain kinase [EC:2.7.11.18]	GO:0007275//multicellular organismal development;GO:0006996//organelle organization;GO:0048856//anatomical structure development;GO:0033059	GO:0005515//protein binding	GO:0005911//cell-cell junction;GO:0005856//cytoskeleton;GO:0044459//plasma membrane part
CL10086.Contig3_All	693	7	0.4439	7	0.4314	gi|47219242|emb|CAG11704.1|	131	4e-29	unnamed protein product [Tetraodon nigroviridis]	gi|40019732|emb|AL954767.11|	252	2e-63	Zebrafish DNA sequence from clone CH211-225B14 in linkage group 21, complete sequence	sp|Q01613|SHRM1_XENLA	88.2	1e-17	Protein Shroom1 OS=Xenopus laevis GN=shroom1 PE=1 SV=1	--	--	--	--	--	--	--	--	--	--	GO:0043010//camera-type eye development;GO:0000902//cell morphogenesis;GO:0051179//localization;GO:0006996//organelle organization;GO:0033059	GO:0005515//protein binding;GO:0015280//amiloride-sensitive sodium channel activity	GO:0005911//cell-cell junction;GO:0016327//apicolateral plasma membrane;GO:0030864//cortical actin cytoskeleton
CL10087.Contig1_All	248	2	0.3544	6	1.0333	--	--	--	--	gi|375199077|gb|JN741368.1|	85.7	7e-14	Cyprinus carpio clone 434299 microsatellite sequence	--	--	--	--	--	--	--	--	--	--	--	--	--	--	-	-	-
CL10088.Contig1_All	864	29	1.4749	48	2.3727	gi|326679365|ref|XP_001920269.2|	330.1	6e-89	PREDICTED: hypothetical protein LOC100148904 [Danio rerio]	gi|326679364|ref|XM_001920234.2|	180	6e-42	PREDICTED: Danio rerio si:dkey-65j6.2 (si:dkey-65j6.2), mRNA	sp|Q5JYT7|K1755_HUMAN	60.1	6e-09	Uncharacterized protein KIAA1755 OS=Homo sapiens GN=KIAA1755 PE=2 SV=2	--	--	--	--	--	--	--	--	--	--	-	-	-
CL10090.Contig1_All	222	0	0	8	1.539	--	--	--	--	--	--	--	--	--	--	--	--	--	--	--	--	--	--	--	--	--	--	-	-	-
CL10091.Contig1_All	694	25	1.5829	55	3.3847	--	--	--	--	gi|51469332|emb|BX530023.5|	65.9	2e-07	Zebrafish DNA sequence from clone DKEYP-50D11 in linkage group 21, complete sequence	--	--	--	--	--	--	--	--	--	--	--	--	--	--	-	-	-
CL10091.Contig2_All	1554	61	1.7249	83	2.2811	--	--	--	--	gi|58696608|emb|CR356236.12|	472	1e-129	Zebrafish DNA sequence from clone CH211-251P4 in linkage group 13, complete sequence	--	--	--	--	--	--	--	--	--	--	--	--	--	--	-	-	-
CL10092.Contig1_All	1849	123	2.9231	478	11.0409	gi|45387751|ref|NP_991233.1|	388.3	6e-106	transmembrane protein 88 a [Danio rerio] >gi|41351008|gb|AAH65632.1| Transmembrane protein 88 a [Danio rerio] >gi|160773976|gb|AAI55104.1| Tmem88a protein [Danio rerio]	gi|45387750|ref|NM_205670.1|	720	0	Danio rerio transmembrane protein 88 a (tmem88a), mRNA >gi|41351007|gb|BC065632.1| Danio rerio transmembrane protein 88 a, mRNA (cDNA clone MGC:77242 IMAGE:6963464), complete cds	sp|Q6PEY1|TMM88_HUMAN	131	6e-30	Transmembrane protein 88 OS=Homo sapiens GN=TMEM88 PE=2 SV=1	--	--	--	--	--	K11448	7e-11	69.7	aml:100477084	histone demethylase JMJD3 [EC:1.14.11.-]	-	-	GO:0016021//integral to membrane
CL10092.Contig2_All	354	9	1.1172	17	2.051	--	--	--	--	gi|375237943|gb|JN780233.1|	145	1e-31	Cyprinus carpio clone 916276 microsatellite sequence	--	--	--	--	--	--	--	--	--	--	--	--	--	--	-	-	-
CL10093.Contig1_All	1297	82	2.7782	112	3.688	gi|66773092|ref|NP_001019597.1|	381.7	3e-104	protein TEX261 [Danio rerio] >gi|63102366|gb|AAH95136.1| Zgc:110022 [Danio rerio]	gi|66773091|ref|NM_001024426.1|	759	0	Danio rerio testis expressed 261 (tex261), mRNA >gi|63102365|gb|BC095136.1| Danio rerio zgc:110022, mRNA (cDNA clone MGC:110022 IMAGE:7276731), complete cds	sp|Q6UWH6|TX261_HUMAN	350	3e-96	Protein TEX261 OS=Homo sapiens GN=TEX261 PE=2 SV=1	--	--	--	--	--	--	--	--	--	--	GO:0043065//positive regulation of apoptosis;GO:0006955//immune response;GO:0045893//positive regulation of transcription, DNA-dependent	GO:0003677//DNA binding;GO:0003725//double-stranded RNA binding;GO:0005524//ATP binding;GO:0016740//transferase activity	GO:0005730//nucleolus;GO:0016021//integral to membrane;GO:0030529//ribonucleoprotein complex;GO:0005737//cytoplasm
CL10093.Contig2_All	1265	75	2.6053	98	3.3086	gi|66773092|ref|NP_001019597.1|	337.8	5e-91	protein TEX261 [Danio rerio] >gi|63102366|gb|AAH95136.1| Zgc:110022 [Danio rerio]	gi|66773091|ref|NM_001024426.1|	648	0	Danio rerio testis expressed 261 (tex261), mRNA >gi|63102365|gb|BC095136.1| Danio rerio zgc:110022, mRNA (cDNA clone MGC:110022 IMAGE:7276731), complete cds	sp|Q5BJW3|TX261_RAT	315	1e-85	Protein TEX261 OS=Rattus norvegicus GN=Tex261 PE=2 SV=1	--	--	--	--	--	--	--	--	--	--	GO:0043065//positive regulation of apoptosis;GO:0006955//immune response;GO:0045893//positive regulation of transcription, DNA-dependent	GO:0003677//DNA binding;GO:0003725//double-stranded RNA binding;GO:0005524//ATP binding;GO:0016740//transferase activity	GO:0005730//nucleolus;GO:0016021//integral to membrane;GO:0030529//ribonucleoprotein complex;GO:0005737//cytoplasm
CL10094.Contig1_All	274	14	2.2452	5	0.7794	--	--	--	--	--	--	--	--	--	--	--	--	--	--	--	--	--	--	--	--	--	--	-	-	-
CL10094.Contig2_All	204	9	1.9386	8	1.6748	--	--	--	--	--	--	--	--	--	--	--	--	--	--	--	--	--	--	--	--	--	--	-	-	-
CL10095.Contig1_All	327	7	0.9407	14	1.8285	--	--	--	--	--	--	--	--	--	--	--	--	--	--	--	--	--	--	--	--	--	--	-	-	-
CL10095.Contig2_All	594	29	2.1453	22	1.5818	--	--	--	--	gi|375207664|gb|JN749955.1|	75.8	2e-10	Cyprinus carpio clone 563323 microsatellite sequence	--	--	--	--	--	--	--	--	--	--	--	--	--	--	-	-	-
CL10095.Contig3_All	240	8	1.4647	40	7.1181	--	--	--	--	--	--	--	--	--	--	--	--	--	--	--	--	--	--	--	--	--	--	-	-	-
CL10095.Contig4_All	581	15	1.1345	91	6.6893	--	--	--	--	gi|375207664|gb|JN749955.1|	75.8	2e-10	Cyprinus carpio clone 563323 microsatellite sequence	--	--	--	--	--	--	--	--	--	--	--	--	--	--	-	-	-
CL10095.Contig5_All	724	15	0.9104	25	1.4747	--	--	--	--	gi|375207664|gb|JN749955.1|	67.9	5e-08	Cyprinus carpio clone 563323 microsatellite sequence	--	--	--	--	--	--	--	--	--	--	--	--	--	--	-	-	-
CL10095.Contig6_All	223	19	3.744	30	5.7455	--	--	--	--	--	--	--	--	--	--	--	--	--	--	--	--	--	--	--	--	--	--	-	-	-
CL10095.Contig7_All	361	28	3.4083	2	0.2366	--	--	--	--	gi|375213433|gb|JN755725.1|	79.8	7e-12	Cyprinus carpio clone 632111 microsatellite sequence	--	--	--	--	--	--	--	--	--	--	--	--	--	--	-	-	-
CL10096.Contig1_All	4646	423	4.0008	8	0.0735	gi|348531862|ref|XP_003453427.1|	2398.2	0	PREDICTED: protein TANC2 [Oreochromis niloticus]	gi|326672179|ref|XM_002663889.2|	2024	0	PREDICTED: Danio rerio wu:fk73b01 (wu:fk73b01), mRNA	sp|Q9HCD6|TANC2_HUMAN	2132	0	Protein TANC2 OS=Homo sapiens GN=TANC2 PE=1 SV=3	all2748	139	3e-32	COG0666	FOG: Ankyrin repeat	K15503	3e-46	188	spu:584964	serine/threonine-protein phosphatase 6 regulatory ankyrin repeat subunit B	GO:0001701//in utero embryonic development	-	-
CL10096.Contig2_All	8181	157	0.8433	63	0.3289	gi|348531862|ref|XP_003453427.1|	62	5e-07	PREDICTED: protein TANC2 [Oreochromis niloticus]	gi|326672179|ref|XM_002663889.2|	1586	0	PREDICTED: Danio rerio wu:fk73b01 (wu:fk73b01), mRNA	sp|Q9HCD6|TANC2_HUMAN	1454	0	Protein TANC2 OS=Homo sapiens GN=TANC2 PE=1 SV=3	SMc01158	58.2	2e-07	COG0666	FOG: Ankyrin repeat	K15502	2e-12	77	aag:AaeL_AAEL014742	serine/threonine-protein phosphatase 6 regulatory ankyrin repeat subunit A	GO:0001701//in utero embryonic development	-	-
CL10096.Contig3_All	2745	4	0.064	0	0	gi|348531862|ref|XP_003453427.1|	57.4	4e-06	PREDICTED: protein TANC2 [Oreochromis niloticus]	gi|326672179|ref|XM_002663889.2|	1201	0	PREDICTED: Danio rerio wu:fk73b01 (wu:fk73b01), mRNA	sp|Q9HCD6|TANC2_HUMAN	920	0	Protein TANC2 OS=Homo sapiens GN=TANC2 PE=1 SV=3	SMc01158	58.2	8e-08	COG0666	FOG: Ankyrin repeat	K15502	7e-13	77	aag:AaeL_AAEL014742	serine/threonine-protein phosphatase 6 regulatory ankyrin repeat subunit A	GO:0001701//in utero embryonic development	-	-
CL10097.Contig1_All	3054	127	1.8273	1642	22.9624	gi|326676784|ref|XP_689353.5|	1484.2	0	PREDICTED: neurabin-1 [Danio rerio]	gi|326676783|ref|XM_684261.5|	1871	0	PREDICTED: Danio rerio protein phosphatase 1, regulatory (inhibitor) subunit 9A (ppp1r9a), mRNA	sp|Q9ULJ8|NEB1_HUMAN	857	0	Neurabin-1 OS=Homo sapiens GN=PPP1R9A PE=1 SV=2	alr4393	57	2e-07	COG4372	Uncharacterized protein conserved in bacteria with the myosin-like domain	K06095	9e-15	83.6	mdo:100015950	multiple PDZ domain protein	GO:0032502//developmental process;GO:0009987//cellular process	-	GO:0042995//cell projection;GO:0044424//intracellular part
CL10097.Contig2_All	642	15	1.0267	137	9.1138	gi|326676784|ref|XP_689353.5|	310.1	4e-83	PREDICTED: neurabin-1 [Danio rerio]	gi|41223799|emb|BX510640.4|	402	1e-109	Zebrafish DNA sequence from clone RP71-57J15 in linkage group 19 Contains the gene for a novel protein similar to vertebrate ankyrin repeat and SOCS box-containing 4 (ASB4), the gene for a novel protein similar to vertebrate pyruvate dehydrogenase kinase, isoenzyme 4 (PDK4), the gene for a novel protein similar to vertebrate protein phosphatase 1, regulatory (inhibitor) subunit 9A (PPP1R9A), the …	sp|Q9ULJ8|NEB1_HUMAN	173	3e-43	Neurabin-1 OS=Homo sapiens GN=PPP1R9A PE=1 SV=2	--	--	--	--	--	--	--	--	--	--	-	-	GO:0044464//cell part
CL10098.Contig1_All	1740	127	3.2073	187	4.5899	gi|47938008|gb|AAH71470.1|	644.8	0	Zgc:56665 protein [Danio rerio]	gi|47938007|gb|BC071470.1|	1209	0	Danio rerio zgc:56665, mRNA (cDNA clone MGC:86809 IMAGE:6901329), complete cds	sp|Q8N4F7|RN175_HUMAN	533	6e-151	RING finger protein 175 OS=Homo sapiens GN=RNF175 PE=2 SV=2	--	--	--	--	--	K15698	2e-145	516	xla:446774	RING finger protein 121	-	GO:0008270//zinc ion binding	GO:0016021//integral to membrane
CL10098.Contig2_All	979	16	0.7182	14	0.6107	gi|220678530|emb|CAX14639.1|	393.7	6e-108	novel protein similar to vertebrate ring finger protein 121 (RNF121, zgc:56665) [Danio rerio]	gi|47938007|gb|BC071470.1|	771	0	Danio rerio zgc:56665, mRNA (cDNA clone MGC:86809 IMAGE:6901329), complete cds	sp|Q8N4F7|RN175_HUMAN	322	6e-88	RING finger protein 175 OS=Homo sapiens GN=RNF175 PE=2 SV=2	--	--	--	--	--	K15698	2e-81	302	xla:446774	RING finger protein 121	-	GO:0008270//zinc ion binding	GO:0016021//integral to membrane
CL10098.Contig3_All	987	3	0.1336	1	0.0433	gi|220678530|emb|CAX14639.1|	393.7	6e-108	novel protein similar to vertebrate ring finger protein 121 (RNF121, zgc:56665) [Danio rerio]	gi|47938007|gb|BC071470.1|	771	0	Danio rerio zgc:56665, mRNA (cDNA clone MGC:86809 IMAGE:6901329), complete cds	sp|Q8N4F7|RN175_HUMAN	322	6e-88	RING finger protein 175 OS=Homo sapiens GN=RNF175 PE=2 SV=2	--	--	--	--	--	K15698	2e-81	302	xla:446774	RING finger protein 121	-	GO:0008270//zinc ion binding	GO:0016021//integral to membrane
CL10098.Contig4_All	985	18	0.803	23	0.9973	gi|220678530|emb|CAX14639.1|	393.7	6e-108	novel protein similar to vertebrate ring finger protein 121 (RNF121, zgc:56665) [Danio rerio]	gi|47938007|gb|BC071470.1|	771	0	Danio rerio zgc:56665, mRNA (cDNA clone MGC:86809 IMAGE:6901329), complete cds	sp|Q8N4F7|RN175_HUMAN	322	6e-88	RING finger protein 175 OS=Homo sapiens GN=RNF175 PE=2 SV=2	--	--	--	--	--	K15698	2e-81	302	xla:446774	RING finger protein 121	-	GO:0008270//zinc ion binding	GO:0016021//integral to membrane
CL10099.Contig1_All	2000	820	18.0163	819	17.4891	gi|45331054|gb|AAS57863.1|	756.1	0	Smad7 [Carassius auratus]	gi|45331053|gb|AY550114.1|	2446	0	Carassius auratus Smad7 mRNA, complete cds	sp|O15105|SMAD7_HUMAN	591	2e-168	Mothers against decapentaplegic homolog 7 OS=Homo sapiens GN=SMAD7 PE=1 SV=1	--	--	--	--	--	K04677	0	737	dre:326282	mothers against decapentaplegic homolog 6/7	GO:0032925//regulation of activin receptor signaling pathway;GO:0030512//negative regulation of transforming growth factor beta receptor signaling pathway;GO:0051444//negative regulation of ubiquitin-protein ligase activity;GO:0030336//negative regulation of cell migration;GO:0060373//regulation of ventricular cardiomyocyte membrane depolarization;GO:0022409//positive regulation of cell-cell adhe…	GO:0003700//transcription factor activity;GO:0034713//type I transforming growth factor beta receptor binding;GO:0070411//I-SMAD binding;GO:0030617//transforming growth factor beta receptor, inhibitory cytoplasmic mediator activity;GO:0031625//ubiquitin protein ligase binding;GO:0008013//beta-catenin binding;GO:0044212;GO:0005518//collagen binding;GO:0048185//activin binding	GO:0005829//cytosol;GO:0016342//catenin complex;GO:0005913//cell-cell adherens junction;GO:0005667//transcription factor complex;GO:0005813//centrosome;GO:0005730//nucleolus
CL10099.Contig2_All	1314	16	0.5351	17	0.5525	gi|151176129|gb|ABR87934.1|	386.7	1e-105	Smad7 [Ctenopharyngodon idella]	gi|45331053|gb|AY550114.1|	1146	0	Carassius auratus Smad7 mRNA, complete cds	sp|O15105|SMAD7_HUMAN	268	3e-71	Mothers against decapentaplegic homolog 7 OS=Homo sapiens GN=SMAD7 PE=1 SV=1	--	--	--	--	--	K04677	2e-101	370	dre:326282	mothers against decapentaplegic homolog 6/7	GO:0032925//regulation of activin receptor signaling pathway;GO:0003206;GO:0030512//negative regulation of transforming growth factor beta receptor signaling pathway;GO:0051444//negative regulation of ubiquitin-protein ligase activity;GO:0030336//negative regulation of cell migration;GO:0060373//regulation of ventricular cardiomyocyte membrane depolarization;GO:0022409//positive regulation of cel…	GO:0003700//transcription factor activity;GO:0034713//type I transforming growth factor beta receptor binding;GO:0070411//I-SMAD binding;GO:0030617//transforming growth factor beta receptor, inhibitory cytoplasmic mediator activity;GO:0031625//ubiquitin protein ligase binding;GO:0008013//beta-catenin binding;GO:0044212;GO:0048185//activin binding	GO:0005829//cytosol;GO:0016342//catenin complex;GO:0005913//cell-cell adherens junction;GO:0005667//transcription factor complex;GO:0005813//centrosome;GO:0005730//nucleolus
CL1010.Contig1_All	849	455	23.5497	441	22.1842	--	--	--	--	gi|326679075|ref|XM_689863.5|	65.9	3e-07	PREDICTED: Danio rerio ERBB receptor feedback inhibitor 1-like (LOC566587), mRNA	--	--	--	--	--	--	--	--	--	--	--	--	--	--	-	-	-
CL10100.Contig1_All	277	0	0	0	0	--	--	--	--	gi|375213600|gb|JN755892.1|	60	5e-06	Cyprinus carpio clone 633412 microsatellite sequence	--	--	--	--	--	--	--	--	--	--	--	--	--	--	-	-	-
CL10100.Contig2_All	299	7	1.0287	0	0	--	--	--	--	gi|262036791|emb|FP102519.3|	73.8	3e-10	Zebrafish DNA sequence from clone CH1073-91K2 in linkage group 22, complete sequence	--	--	--	--	--	--	--	--	--	--	--	--	--	--	-	-	-
CL10101.Contig1_All	864	240	12.2062	172	8.5021	gi|55250222|gb|AAH85520.1|	399.1	1e-109	Clathrin interactor 1 [Danio rerio] >gi|182890736|gb|AAI65236.1| Clint1 protein [Danio rerio]	gi|55250221|gb|BC085520.1|	819	0	Danio rerio clathrin interactor 1, mRNA (cDNA clone MGC:103447 IMAGE:7235316), complete cds	sp|Q14677|EPN4_HUMAN	374	1e-103	Clathrin interactor 1 OS=Homo sapiens GN=CLINT1 PE=1 SV=1	--	--	--	--	--	K11137	8e-74	277	phu:Phum_PHUM027970	telomere length regulation protein	GO:0045682//regulation of epidermis development;GO:0006897//endocytosis	GO:0008289//lipid binding;GO:0030276//clathrin binding	GO:0030136//clathrin-coated vesicle;GO:0005798//Golgi-associated vesicle;GO:0016020//membrane;GO:0005802//trans-Golgi network;GO:0048471//perinuclear region of cytoplasm
CL10101.Contig2_All	891	34	1.6768	19	0.9107	gi|55250222|gb|AAH85520.1|	330.1	7e-89	Clathrin interactor 1 [Danio rerio] >gi|182890736|gb|AAI65236.1| Clint1 protein [Danio rerio]	gi|55250221|gb|BC085520.1|	706	0	Danio rerio clathrin interactor 1, mRNA (cDNA clone MGC:103447 IMAGE:7235316), complete cds	sp|Q14677|EPN4_HUMAN	321	1e-87	Clathrin interactor 1 OS=Homo sapiens GN=CLINT1 PE=1 SV=1	--	--	--	--	--	K11137	4e-72	271	dpo:Dpse_GA26538	telomere length regulation protein	GO:0045682//regulation of epidermis development;GO:0006897//endocytosis	GO:0008289//lipid binding;GO:0030276//clathrin binding	GO:0030136//clathrin-coated vesicle;GO:0005798//Golgi-associated vesicle;GO:0016020//membrane;GO:0005802//trans-Golgi network;GO:0048471//perinuclear region of cytoplasm
CL10102.Contig1_All	1480	80	2.3753	119	3.434	gi|181343219|ref|NP_001116798.1|	318.2	6e-85	DALR anticodon-binding domain-containing protein 3 [Danio rerio] >gi|169158047|emb|CAQ13977.1| novel protein (zgc:153958) [Danio rerio]	gi|181343218|ref|NM_001123326.1|	658	0	Danio rerio zgc:153958 (zgc:153958), mRNA	sp|A0JML8|DALD3_DANRE	318	3e-86	DALR anticodon-binding domain-containing protein 3 OS=Danio rerio GN=dalrd3 PE=2 SV=1	--	--	--	--	--	--	--	--	--	--	GO:0006420//arginyl-tRNA aminoacylation	GO:0004814//arginine-tRNA ligase activity;GO:0005524//ATP binding	GO:0005737//cytoplasm
CL10102.Contig2_All	2736	172	2.7625	165	2.5756	gi|166221141|sp|A0JML8.1|DALD3_DANRE	1041.6	0	RecName: Full=DALR anticodon-binding domain-containing protein 3 >gi|116487596|gb|AAI25926.1| Zgc:153958 [Danio rerio]	gi|181343218|ref|NM_001123326.1|	2036	0	Danio rerio zgc:153958 (zgc:153958), mRNA	sp|A0JML8|DALD3_DANRE	1041	0	DALR anticodon-binding domain-containing protein 3 OS=Danio rerio GN=dalrd3 PE=2 SV=1	--	--	--	--	--	--	--	--	--	--	GO:0006420//arginyl-tRNA aminoacylation	GO:0004814//arginine-tRNA ligase activity;GO:0005524//ATP binding	GO:0005737//cytoplasm
CL10103.Contig1_All	298	10	1.4746	11	1.5765	--	--	--	--	gi|326664953|ref|XM_001920545.2|	61.9	1e-06	PREDICTED: Danio rerio pr-set7-like (LOC100003868), mRNA	--	--	--	--	--	--	--	--	--	--	--	--	--	--	-	-	-
CL10103.Contig2_All	829	38	2.0142	74	3.8123	--	--	--	--	gi|82617507|emb|CR391940.14|	75.8	3e-10	Zebrafish DNA sequence from clone DKEYP-106C5 in linkage group 2 Contains the gene for a novel protein similar to vertebrate family with sequence similarity 105, member B (FAM105B), the ankh gene for ankylosis progressive homolog, the mycb gene for myelocytomatosis oncogene b, the 5' end of a novel gene and two CpG islands, complete sequence	--	--	--	--	--	--	--	--	--	--	--	--	--	--	-	-	-
CL10104.Contig1_All	810	5	0.2712	13	0.6854	gi|122890896|emb|CAM13620.1|	416.8	5e-115	novel protein (zgc:64138) [Danio rerio]	gi|156230116|gb|BC152279.1|	912	0	Danio rerio ankyrin repeat, family A (RFXANK-like), 2, mRNA (cDNA clone MGC:174824 IMAGE:7164052), complete cds	sp|Q9H9E1|ANRA2_HUMAN	334	1e-91	Ankyrin repeat family A protein 2 OS=Homo sapiens GN=ANKRA2 PE=1 SV=1	--	--	--	--	--	K08062	8e-28	124	ssc:100628226	regulatory factor X-associated ankyrin-containing protein	-	GO:0042826//histone deacetylase binding;GO:0030169//low-density lipoprotein binding	GO:0005856//cytoskeleton;GO:0016020//membrane;GO:0005624//membrane fraction;GO:0005829//cytosol;GO:0005634//nucleus
CL10104.Contig2_All	422	1	0.1041	4	0.4048	gi|47085879|ref|NP_998294.1|	259.6	2e-68	ankyrin repeat family A protein 2 [Danio rerio] >gi|31419231|gb|AAH53275.1| Ankyrin repeat, family A (RFXANK-like), 2 [Danio rerio] >gi|156230117|gb|AAI52280.1| Ankyrin repeat, family A (RFXANK-like), 2 [Danio rerio]	gi|156230116|gb|BC152279.1|	545	1e-152	Danio rerio ankyrin repeat, family A (RFXANK-like), 2, mRNA (cDNA clone MGC:174824 IMAGE:7164052), complete cds	sp|Q9H9E1|ANRA2_HUMAN	236	1e-62	Ankyrin repeat family A protein 2 OS=Homo sapiens GN=ANKRA2 PE=1 SV=1	--	--	--	--	--	K08062	2e-28	124	ssc:100628226	regulatory factor X-associated ankyrin-containing protein	-	-	-
CL10104.Contig3_All	620	2	0.1417	8	0.5511	gi|47085879|ref|NP_998294.1|	283.5	3e-75	ankyrin repeat family A protein 2 [Danio rerio] >gi|31419231|gb|AAH53275.1| Ankyrin repeat, family A (RFXANK-like), 2 [Danio rerio] >gi|156230117|gb|AAI52280.1| Ankyrin repeat, family A (RFXANK-like), 2 [Danio rerio]	gi|156230116|gb|BC152279.1|	547	1e-152	Danio rerio ankyrin repeat, family A (RFXANK-like), 2, mRNA (cDNA clone MGC:174824 IMAGE:7164052), complete cds	sp|Q9H9E1|ANRA2_HUMAN	250	1e-66	Ankyrin repeat family A protein 2 OS=Homo sapiens GN=ANKRA2 PE=1 SV=1	all2748	87	2e-17	COG0666	FOG: Ankyrin repeat	K08062	3e-48	191	xtr:100490142	regulatory factor X-associated ankyrin-containing protein	-	GO:0042826//histone deacetylase binding;GO:0030169//low-density lipoprotein binding	GO:0005856//cytoskeleton;GO:0016020//membrane;GO:0005624//membrane fraction;GO:0005829//cytosol;GO:0005634//nucleus
CL10104.Contig4_All	2796	9227	145.013	11046	168.726	gi|122890896|emb|CAM13620.1|	587.8	8e-166	novel protein (zgc:64138) [Danio rerio]	gi|156230116|gb|BC152279.1|	1221	0	Danio rerio ankyrin repeat, family A (RFXANK-like), 2, mRNA (cDNA clone MGC:174824 IMAGE:7164052), complete cds	sp|Q9H9E1|ANRA2_HUMAN	484	4e-136	Ankyrin repeat family A protein 2 OS=Homo sapiens GN=ANKRA2 PE=1 SV=1	all2748	88.6	5e-17	COG0666	FOG: Ankyrin repeat	K01527	3e-82	307	dre:556625	nascent polypeptide-associated complex subunit beta	-	GO:0042826//histone deacetylase binding;GO:0030169//low-density lipoprotein binding	GO:0005856//cytoskeleton;GO:0016020//membrane;GO:0005624//membrane fraction;GO:0005829//cytosol;GO:0005634//nucleus
CL10105.Contig1_All	2313	364	6.9153	181	3.3421	gi|326671055|ref|XP_003199351.1|	132.5	8e-29	PREDICTED: integrin alpha-2-like [Danio rerio]	gi|326671054|ref|XM_003199303.1|	589	1e-164	PREDICTED: Danio rerio integrin alpha-2-like (LOC100333484), mRNA	sp|P17301|ITA2_HUMAN	322	2e-87	Integrin alpha-2 OS=Homo sapiens GN=ITGA2 PE=1 SV=1	--	--	--	--	--	K06481	1e-103	378	dre:100536533	integrin alpha 2	GO:0044093;GO:0007160//cell-matrix adhesion;GO:0007411//axon guidance;GO:0007596//blood coagulation;GO:0019222//regulation of metabolic process;GO:0003008;GO:0051240;GO:0030335//positive regulation of cell migration;GO:0009887//organ morphogenesis	GO:0005518//collagen binding	GO:0042995//cell projection;GO:0045178//basal part of cell;GO:0009897//external side of plasma membrane
CL10106.Contig1_All	405	20	2.17	28	2.9527	--	--	--	--	gi|375178031|gb|JN720322.1|	123	6e-25	Cyprinus carpio clone 156450 microsatellite sequence	--	--	--	--	--	--	--	--	--	--	--	--	--	--	-	-	-
CL10106.Contig2_All	283	15	2.3291	31	4.6783	--	--	--	--	--	--	--	--	--	--	--	--	--	--	--	--	--	--	--	--	--	--	-	-	-
CL10107.Contig1_All	986	36	1.6044	22	0.9529	--	--	--	--	gi|375185705|gb|JN727995.1|	325	2e-85	Cyprinus carpio clone 259763 microsatellite sequence	--	--	--	--	--	--	--	--	--	--	--	--	--	--	-	-	-
CL10107.Contig2_All	780	40	2.2534	26	1.4236	--	--	--	--	gi|375185705|gb|JN727995.1|	597	1e-167	Cyprinus carpio clone 259763 microsatellite sequence	--	--	--	--	--	--	--	--	--	--	--	--	--	--	-	-	-
CL10107.Contig3_All	926	34	1.6134	54	2.4906	--	--	--	--	gi|375185705|gb|JN727995.1|	480	1e-132	Cyprinus carpio clone 259763 microsatellite sequence	--	--	--	--	--	--	--	--	--	--	--	--	--	--	-	-	-
CL10107.Contig4_All	807	7	0.3812	1	0.0529	gi|348541721|ref|XP_003458335.1|	53.9	8e-06	PREDICTED: zinc finger protein 862-like [Oreochromis niloticus]	gi|375185705|gb|JN727995.1|	759	0	Cyprinus carpio clone 259763 microsatellite sequence	--	--	--	--	--	--	--	--	--	--	--	--	--	--	-	-	-
CL10107.Contig5_All	1165	20	0.7544	70	2.5662	gi|348541721|ref|XP_003458335.1|	60.8	1e-07	PREDICTED: zinc finger protein 862-like [Oreochromis niloticus]	gi|375185705|gb|JN727995.1|	767	0	Cyprinus carpio clone 259763 microsatellite sequence	--	--	--	--	--	--	--	--	--	--	--	--	--	--	-	-	-
CL10108.Contig1_All	466	18	1.6973	31	2.8411	--	--	--	--	--	--	--	--	--	--	--	--	--	--	--	--	--	--	--	--	--	--	-	-	-
CL10108.Contig2_All	1169	53	1.9922	55	2.0094	gi|224084722|ref|XP_002193975.1|	113.2	2e-23	PREDICTED: ets variant gene 7 (TEL2 oncogene) [Taeniopygia guttata]	--	--	--	--	sp|Q9BZR8|B2L14_HUMAN	56.2	1e-07	Apoptosis facilitator Bcl-2-like protein 14 OS=Homo sapiens GN=BCL2L14 PE=1 SV=1	--	--	--	--	--	K03211	3e-24	113	tgu:100222125	ETS translocation variant 6/7	-	-	-
CL10108.Contig3_All	1504	107	3.1262	164	4.657	gi|326933679|ref|XP_003212928.1|	132.1	6e-29	PREDICTED: hypothetical protein LOC100542717 [Meleagris gallopavo]	gi|258683582|emb|CU896645.12|	67.9	1e-07	Zebrafish DNA sequence from clone CH211-57N23 in linkage group 19, complete sequence	sp|Q9BZR8|B2L14_HUMAN	56.2	2e-07	Apoptosis facilitator Bcl-2-like protein 14 OS=Homo sapiens GN=BCL2L14 PE=1 SV=1	--	--	--	--	--	K03211	9e-30	132	mgp:100542717	ETS translocation variant 6/7	-	-	-
CL10109.Contig1_All	598	4	0.2939	3	0.2143	gi|152012754|gb|AAI50451.1|	315.8	6e-85	Gpn2 protein [Danio rerio]	gi|326675042|ref|XM_003200210.1|	559	1e-156	PREDICTED: Danio rerio GPN-loop GTPase 2-like (LOC100536955), mRNA	sp|Q6PUR6|GPN2_DANRE	310	2e-84	GPN-loop GTPase 2 OS=Danio rerio GN=gpn2 PE=2 SV=1	SPAC144.07c	120	2e-27	COG1100	GTPase SAR1 and related small G proteins	K06883	6e-84	310	dre:407722		-	GO:0005525//GTP binding	-
CL10109.Contig2_All	1094	121	4.8602	106	4.1381	gi|156230403|gb|AAI52271.1|	589.7	7e-167	Gpn2 protein [Danio rerio]	gi|53733391|gb|BC083538.1|	995	0	Danio rerio GPN-loop GTPase 2, mRNA (cDNA clone MGC:92877 IMAGE:7118087), complete cds	sp|Q6PUR6|GPN2_DANRE	583	2e-166	GPN-loop GTPase 2 OS=Danio rerio GN=gpn2 PE=2 SV=1	SPAC144.07c	266	5e-71	COG1100	GTPase SAR1 and related small G proteins	K06883	6e-166	583	dre:407722		-	GO:0005525//GTP binding	-
CL10109.Contig3_All	325	4	0.5408	2	0.2628	gi|152012754|gb|AAI50451.1|	116.7	2e-25	Gpn2 protein [Danio rerio]	gi|326675042|ref|XM_003200210.1|	212	6e-52	PREDICTED: Danio rerio GPN-loop GTPase 2-like (LOC100536955), mRNA	sp|Q6PUR6|GPN2_DANRE	116	1e-26	GPN-loop GTPase 2 OS=Danio rerio GN=gpn2 PE=2 SV=1	--	--	--	--	--	K06883	3e-26	116	dre:407722		-	GO:0005525//GTP binding	-
CL1011.Contig1_All	5072	1041	9.0189	1407	11.8476	gi|297681077|ref|XP_002818256.1|	879.8	0	PREDICTED: sterile alpha motif domain-containing protein 9-like isoform 1 [Pongo abelii] >gi|297681079|ref|XP_002818257.1| PREDICTED: sterile alpha motif domain-containing protein 9-like isoform 2 [Pongo abelii]	gi|189085327|emb|CU633740.5|	1501	0	Zebrafish DNA sequence from clone CH1073-209H18 in linkage group 3, complete sequence	sp|Q5K651|SAMD9_HUMAN	860	0	Sterile alpha motif domain-containing protein 9 OS=Homo sapiens GN=SAMD9 PE=1 SV=1	--	--	--	--	--	--	--	--	--	--	-	-	GO:0043231//intracellular membrane-bounded organelle;GO:0005737//cytoplasm
CL1011.Contig2_All	821	34	1.8198	119	6.1904	gi|344270725|ref|XP_003407194.1|	35.8	9e-48	PREDICTED: sterile alpha motif domain-containing protein 9-like [Loxodonta africana]	gi|375234605|gb|JN776897.1|	797	0	Cyprinus carpio clone 884986 microsatellite sequence	sp|Q8IVG5|SAM9L_HUMAN	174	2e-47	Sterile alpha motif domain-containing protein 9-like OS=Homo sapiens GN=SAMD9L PE=1 SV=2	--	--	--	--	--	--	--	--	--	--	-	-	-
CL1011.Contig3_All	875	21	1.0546	32	1.5619	gi|143811352|sp|Q69Z37.2|SAM9L_MOUSE	135.2	3e-30	RecName: Full=Sterile alpha motif domain-containing protein 9-like; Short=SAM domain-containing protein 9-like	gi|308517338|emb|FP016106.30|	398	1e-107	Zebrafish DNA sequence from clone CH73-59F11 in linkage group 3, complete sequence	sp|Q69Z37|SAM9L_MOUSE	135	1e-31	Sterile alpha motif domain-containing protein 9-like OS=Mus musculus GN=Samd9l PE=2 SV=2	--	--	--	--	--	--	--	--	--	--	-	-	-
CL10110.Contig1_All	3533	54	0.6716	126	1.5231	gi|47550833|ref|NP_999881.1|	243.8	4e-62	heat shock protein 4a [Danio rerio] >gi|29881532|gb|AAH51152.1| Heat shock protein 4, like [Danio rerio] >gi|182891842|gb|AAI65369.1| Hspa4l protein [Danio rerio]	gi|47550832|ref|NM_214716.1|	2030	0	Danio rerio heat shock protein 4a (hspa4a), mRNA >gi|29881531|gb|BC051152.1| Danio rerio heat shock protein 4, like, mRNA (cDNA clone MGC:55506 IMAGE:2641035), complete cds	sp|P34932|HSP74_HUMAN	1050	0	Heat shock 70 kDa protein 4 OS=Homo sapiens GN=HSPA4 PE=1 SV=4	YBR169c	462	2e-129	COG0443	Molecular chaperone	K09489	0	1243	dre:335865	heat shock 70kDa protein 4	GO:0009408//response to heat;GO:0045040//protein import into mitochondrial outer membrane;GO:0032092//positive regulation of protein binding;GO:0006986//response to unfolded protein;GO:0051131//chaperone-mediated protein complex assembly	GO:0005524//ATP binding	GO:0005829//cytosol;GO:0005730//nucleolus;GO:0005811//lipid particle
CL10110.Contig2_All	3471	241	3.051	269	3.3099	gi|47550833|ref|NP_999881.1|	1482.2	0	heat shock protein 4a [Danio rerio] >gi|29881532|gb|AAH51152.1| Heat shock protein 4, like [Danio rerio] >gi|182891842|gb|AAI65369.1| Hspa4l protein [Danio rerio]	gi|47550832|ref|NM_214716.1|	2395	0	Danio rerio heat shock protein 4a (hspa4a), mRNA >gi|29881531|gb|BC051152.1| Danio rerio heat shock protein 4, like, mRNA (cDNA clone MGC:55506 IMAGE:2641035), complete cds	sp|P34932|HSP74_HUMAN	1236	0	Heat shock 70 kDa protein 4 OS=Homo sapiens GN=HSPA4 PE=1 SV=4	YBR169c	476	9e-134	COG0443	Molecular chaperone	K09489	0	1482	dre:335865	heat shock 70kDa protein 4	GO:0009408//response to heat;GO:0045040//protein import into mitochondrial outer membrane;GO:0032092//positive regulation of protein binding;GO:0006986//response to unfolded protein;GO:0051131//chaperone-mediated protein complex assembly	GO:0005524//ATP binding	GO:0005829//cytosol;GO:0005730//nucleolus;GO:0005811//lipid particle
CL10110.Contig3_All	941	15	0.7005	18	0.817	gi|30525062|dbj|BAC76427.1|	361.3	3e-98	heat shock protein 4 [Cyprinus carpio]	gi|30525061|dbj|AU279339.2|	969	0	Cyprinus carpio mRNA for heat shock protein 4, complete cds	sp|P34932|HSP74_HUMAN	239	8e-63	Heat shock 70 kDa protein 4 OS=Homo sapiens GN=HSPA4 PE=1 SV=4	YBR169c	49.7	7e-06	COG0443	Molecular chaperone	K09489	3e-98	358	dre:334086	heat shock 70kDa protein 4	GO:0006950//response to stress	GO:0005524//ATP binding	-
CL10110.Contig4_All	2108	199	4.1482	240	4.8624	gi|30525062|dbj|BAC76427.1|	1182.5	0	heat shock protein 4 [Cyprinus carpio]	gi|30525061|dbj|AU279339.2|	2799	0	Cyprinus carpio mRNA for heat shock protein 4, complete cds	sp|P34932|HSP74_HUMAN	876	0	Heat shock 70 kDa protein 4 OS=Homo sapiens GN=HSPA4 PE=1 SV=4	SPAC110.04c	344	4e-94	COG0443	Molecular chaperone	K09489	0	1164	dre:334086	heat shock 70kDa protein 4	GO:0006950//response to stress	GO:0005524//ATP binding	-
CL10110.Contig5_All	2269	25	0.4842	21	0.3953	gi|47550833|ref|NP_999881.1|	308.5	0	heat shock protein 4a [Danio rerio] >gi|29881532|gb|AAH51152.1| Heat shock protein 4, like [Danio rerio] >gi|182891842|gb|AAI65369.1| Hspa4l protein [Danio rerio]	gi|30525061|dbj|AU279339.2|	1629	0	Cyprinus carpio mRNA for heat shock protein 4, complete cds	sp|Q2TFN9|HSP74_CANFA	563	0	Heat shock 70 kDa protein 4 OS=Canis familiaris GN=HSPA4 PE=1 SV=1	SPAC110.04c	273	9e-73	COG0443	Molecular chaperone	K09489	0	620	dre:335865	heat shock 70kDa protein 4	GO:0006457//protein folding;GO:0006986//response to unfolded protein	GO:0005524//ATP binding	GO:0005737//cytoplasm;GO:0005634//nucleus
CL10110.Contig6_All	2189	26	0.5219	23	0.4487	gi|30525062|dbj|BAC76427.1|	1170.2	0	heat shock protein 4 [Cyprinus carpio]	gi|30525061|dbj|AU279339.2|	2181	0	Cyprinus carpio mRNA for heat shock protein 4, complete cds	sp|P34932|HSP74_HUMAN	860	0	Heat shock 70 kDa protein 4 OS=Homo sapiens GN=HSPA4 PE=1 SV=4	SPAC110.04c	345	2e-94	COG0443	Molecular chaperone	K09489	0	1152	dre:334086	heat shock 70kDa protein 4	GO:0006950//response to stress	GO:0005524//ATP binding	-
CL10110.Contig7_All	2188	60	1.205	49	0.9565	gi|47550833|ref|NP_999881.1|	323.2	0	heat shock protein 4a [Danio rerio] >gi|29881532|gb|AAH51152.1| Heat shock protein 4, like [Danio rerio] >gi|182891842|gb|AAI65369.1| Hspa4l protein [Danio rerio]	gi|30525061|dbj|AU279339.2|	1629	0	Cyprinus carpio mRNA for heat shock protein 4, complete cds	sp|Q2TFN9|HSP74_CANFA	563	0	Heat shock 70 kDa protein 4 OS=Canis familiaris GN=HSPA4 PE=1 SV=1	SPAC110.04c	273	9e-73	COG0443	Molecular chaperone	K09489	0	620	dre:335865	heat shock 70kDa protein 4	GO:0006457//protein folding;GO:0006986//response to unfolded protein	GO:0005524//ATP binding	GO:0005737//cytoplasm;GO:0005634//nucleus
CL10110.Contig8_All	951	0	0	0	0	gi|30525062|dbj|BAC76427.1|	346.7	8e-94	heat shock protein 4 [Cyprinus carpio]	gi|30525061|dbj|AU279339.2|	624	1e-175	Cyprinus carpio mRNA for heat shock protein 4, complete cds	sp|P34932|HSP74_HUMAN	224	3e-58	Heat shock 70 kDa protein 4 OS=Homo sapiens GN=HSPA4 PE=1 SV=4	SPAC110.04c	50.1	6e-06	COG0443	Molecular chaperone	K09489	8e-94	343	dre:334086	heat shock 70kDa protein 4	GO:0006950//response to stress	GO:0005524//ATP binding	-
CL10111.Contig1_All	1271	419	14.4861	183	6.1492	gi|66472750|ref|NP_001018348.1|	425.6	2e-117	dihydropyrimidinase-related protein 3 [Danio rerio] >gi|82175661|sp|Q52PJ5.1|DPYL3_DANRE RecName: Full=Dihydropyrimidinase-related protein 3; Short=DRP-3; AltName: Full=Collapsin response mediator protein 4; Short=CRMP-4 >gi|62548375|gb|AAX86825.1| collapsin response mediator protein 4 [Danio rerio] >gi|190336805|gb|AAI62579.1| Dpysl3 protein [Danio rerio] >gi|190339376|gb|AAI62272.1| Dpysl3 prot…	gi|190336804|gb|BC162579.1|	765	0	Danio rerio dihydropyrimidinase-like 3, mRNA (cDNA clone MGC:193829 IMAGE:9038091), complete cds	sp|Q52PJ5|DPYL3_DANRE	425	9e-119	Dihydropyrimidinase-related protein 3 OS=Danio rerio GN=dpysl3 PE=2 SV=1	BMEI1644	149	1e-35	COG0044	Dihydroorotase and related cyclic amidohydrolases	K07528	3e-82	306	cfa:486107	dihydropyrimidinase-like 2	GO:0007411//axon guidance;GO:0030336//negative regulation of cell migration;GO:0051017//actin filament bundle formation;GO:0051764//actin crosslink formation;GO:0048678//response to axon injury;GO:0048936//peripheral nervous system neuron axonogenesis;GO:0071345;GO:0010976//positive regulation of neuron projection development;GO:0010977//negative regulation of neuron projection development;GO:005…	GO:0035374;GO:0051219//phosphoprotein binding;GO:0016812//hydrolase activity, acting on carbon-nitrogen (but not peptide) bonds, in cyclic amides;GO:0017124//SH3 domain binding	GO:0070382//exocytic vesicle;GO:0030027//lamellipodium;GO:0030426//growth cone;GO:0031941//filamentous actin;GO:0044297;GO:0005615//extracellular space;GO:0005829//cytosol
CL10112.Contig1_All	529	37	3.0735	1	0.0807	--	--	--	--	gi|375205634|gb|JN747924.1|	133	8e-28	Cyprinus carpio clone 533472 microsatellite sequence	--	--	--	--	--	--	--	--	--	--	--	--	--	--	-	-	-
CL10112.Contig2_All	417	9	0.9484	1	0.1024	--	--	--	--	gi|375205634|gb|JN747924.1|	133	6e-28	Cyprinus carpio clone 533472 microsatellite sequence	--	--	--	--	--	--	--	--	--	--	--	--	--	--	-	-	-
CL10113.Contig1_All	2142	49	1.0052	57	1.1365	gi|41151980|ref|NP_958481.1|	325.1	0	THO complex subunit 1 [Danio rerio] >gi|32822787|gb|AAH54938.1| THO complex 1 [Danio rerio]	gi|41151979|ref|NM_201324.1|	1584	0	Danio rerio THO complex 1 (thoc1), mRNA >gi|32822786|gb|BC054938.1| Danio rerio THO complex 1, mRNA (cDNA clone MGC:63738 IMAGE:2639875), complete cds	sp|Q96FV9|THOC1_HUMAN	736	0	THO complex subunit 1 OS=Homo sapiens GN=THOC1 PE=1 SV=1	--	--	--	--	--	K12878	0	912	dre:373077	THO complex subunit 1	GO:0032784;GO:0008380//RNA splicing;GO:0042981//regulation of apoptosis;GO:0007165//signal transduction;GO:0006397//mRNA processing;GO:0046784//intronless viral mRNA export from host nucleus	GO:0003723//RNA binding;GO:0003677//DNA binding;GO:0005515//protein binding	GO:0016363//nuclear matrix;GO:0005730//nucleolus;GO:0016607//nuclear speck;GO:0000445//THO complex part of transcription export complex;GO:0005737//cytoplasm
CL10113.Contig2_All	788	6	0.3346	8	0.4336	gi|41151980|ref|NP_958481.1|	56.2	1e-97	THO complex subunit 1 [Danio rerio] >gi|32822787|gb|AAH54938.1| THO complex 1 [Danio rerio]	gi|41151979|ref|NM_201324.1|	519	1e-144	Danio rerio THO complex 1 (thoc1), mRNA >gi|32822786|gb|BC054938.1| Danio rerio THO complex 1, mRNA (cDNA clone MGC:63738 IMAGE:2639875), complete cds	sp|Q8R3N6|THOC1_MOUSE	248	2e-74	THO complex subunit 1 OS=Mus musculus GN=Thoc1 PE=1 SV=1	--	--	--	--	--	K12878	2e-98	325	dre:373077	THO complex subunit 1	GO:0032784;GO:0008380//RNA splicing;GO:0042981//regulation of apoptosis;GO:0007165//signal transduction;GO:0006397//mRNA processing;GO:0046784//intronless viral mRNA export from host nucleus	GO:0003723//RNA binding;GO:0003677//DNA binding	GO:0000445//THO complex part of transcription export complex;GO:0005737//cytoplasm
CL10113.Contig3_All	2267	18	0.3489	14	0.2637	gi|224046136|ref|XP_002194707.1|	224.9	0	PREDICTED: hypothetical protein [Taeniopygia guttata]	gi|41151979|ref|NM_201324.1|	995	0	Danio rerio THO complex 1 (thoc1), mRNA >gi|32822786|gb|BC054938.1| Danio rerio THO complex 1, mRNA (cDNA clone MGC:63738 IMAGE:2639875), complete cds	sp|Q96FV9|THOC1_HUMAN	469	0	THO complex subunit 1 OS=Homo sapiens GN=THOC1 PE=1 SV=1	--	--	--	--	--	K12878	0	464	tgu:100220228	THO complex subunit 1	GO:0032784;GO:0008380//RNA splicing;GO:0042981//regulation of apoptosis;GO:0007165//signal transduction;GO:0006397//mRNA processing;GO:0046784//intronless viral mRNA export from host nucleus	GO:0003723//RNA binding;GO:0003677//DNA binding;GO:0005515//protein binding	GO:0016363//nuclear matrix;GO:0005730//nucleolus;GO:0016607//nuclear speck;GO:0000445//THO complex part of transcription export complex;GO:0005737//cytoplasm
CL10113.Contig4_All	2239	15	0.2944	14	0.267	gi|224046136|ref|XP_002194707.1|	245.4	0	PREDICTED: hypothetical protein [Taeniopygia guttata]	gi|41151979|ref|NM_201324.1|	948	0	Danio rerio THO complex 1 (thoc1), mRNA >gi|32822786|gb|BC054938.1| Danio rerio THO complex 1, mRNA (cDNA clone MGC:63738 IMAGE:2639875), complete cds	sp|Q96FV9|THOC1_HUMAN	440	0	THO complex subunit 1 OS=Homo sapiens GN=THOC1 PE=1 SV=1	--	--	--	--	--	K12878	0	444	tgu:100220228	THO complex subunit 1	GO:0032784;GO:0008380//RNA splicing;GO:0042981//regulation of apoptosis;GO:0007165//signal transduction;GO:0006397//mRNA processing;GO:0046784//intronless viral mRNA export from host nucleus	GO:0003723//RNA binding;GO:0003677//DNA binding;GO:0005515//protein binding	GO:0016363//nuclear matrix;GO:0005730//nucleolus;GO:0016607//nuclear speck;GO:0000445//THO complex part of transcription export complex;GO:0005737//cytoplasm
CL10113.Contig5_All	2081	31	0.6546	26	0.5336	gi|41151980|ref|NP_958481.1|	1229.9	0	THO complex subunit 1 [Danio rerio] >gi|32822787|gb|AAH54938.1| THO complex 1 [Danio rerio]	gi|41151979|ref|NM_201324.1|	2103	0	Danio rerio THO complex 1 (thoc1), mRNA >gi|32822786|gb|BC054938.1| Danio rerio THO complex 1, mRNA (cDNA clone MGC:63738 IMAGE:2639875), complete cds	sp|Q96FV9|THOC1_HUMAN	976	0	THO complex subunit 1 OS=Homo sapiens GN=THOC1 PE=1 SV=1	--	--	--	--	--	K12878	0	1229	dre:373077	THO complex subunit 1	GO:0032784;GO:0008380//RNA splicing;GO:0042981//regulation of apoptosis;GO:0007165//signal transduction;GO:0006397//mRNA processing;GO:0046784//intronless viral mRNA export from host nucleus	GO:0003723//RNA binding;GO:0003677//DNA binding;GO:0005515//protein binding	GO:0016363//nuclear matrix;GO:0005730//nucleolus;GO:0016607//nuclear speck;GO:0000445//THO complex part of transcription export complex;GO:0005737//cytoplasm
CL10114.Contig1_All	213	0	0	0	0	gi|170579958|ref|XP_001895056.1|	56.6	3e-07	Histidine-rich glycoprotein precursor [Brugia malayi]	gi|52851522|gb|AC123646.8|	115	7e-23	Mus musculus chromosome 19, clone RP23-104P24, complete sequence	sp|Q8MP30|Y7791_DICDI	63.5	1e-10	Uncharacterized histidine-rich protein DDB_G0274557 OS=Dictyostelium discoideum GN=DDB_G0274557 PE=4 SV=1	mlr2980	51.6	3e-07	COG2215	ABC-type uncharacterized transport system, permease component	K14713	5e-09	59.7	nve:NEMVE_v1g241132	solute carrier family 39 (zinc transporter), member 7	-	-	-
CL10114.Contig2_All	245	1	0.1794	1	0.1743	gi|170579958|ref|XP_001895056.1|	68.6	8e-11	Histidine-rich glycoprotein precursor [Brugia malayi]	gi|18653303|gb|AF449447.1|	131	1e-27	Mus musculus C3H chromosome 3 hyplip1 region	sp|Q8MP30|Y7791_DICDI	79.7	1e-15	Uncharacterized histidine-rich protein DDB_G0274557 OS=Dictyostelium discoideum GN=DDB_G0274557 PE=4 SV=1	mlr2980	65.1	3e-11	COG2215	ABC-type uncharacterized transport system, permease component	K14713	3e-12	70.5	xla:100158375	solute carrier family 39 (zinc transporter), member 7	-	-	-
CL10115.Contig1_All	3982	89	0.9821	112	1.2012	gi|326670020|ref|XP_003199128.1|	639.8	0	PREDICTED: LON peptidase N-terminal domain and RING finger protein 1 [Danio rerio]	gi|326670019|ref|XM_003199080.1|	1106	0	PREDICTED: Danio rerio si:dkey-258f14.5 (si:dkey-258f14.5), mRNA	sp|Q17RB8|LONF1_HUMAN	493	1e-138	LON peptidase N-terminal domain and RING finger protein 1 OS=Homo sapiens GN=LONRF1 PE=2 SV=2	all4335	77.4	2e-13	COG2802	Uncharacterized protein, similar to the N-terminal domain of Lon protease	K12015	2e-10	69.3	dre:100137104	tripartite motif-containing protein 39	-	-	-
CL10115.Contig2_All	3696	196	2.3303	228	2.6346	gi|326670020|ref|XP_003199128.1|	1335.5	0	PREDICTED: LON peptidase N-terminal domain and RING finger protein 1 [Danio rerio]	gi|326670019|ref|XM_003199080.1|	2179	0	PREDICTED: Danio rerio si:dkey-258f14.5 (si:dkey-258f14.5), mRNA	sp|Q17RB8|LONF1_HUMAN	688	0	LON peptidase N-terminal domain and RING finger protein 1 OS=Homo sapiens GN=LONRF1 PE=2 SV=2	all4335	77.4	2e-13	COG2802	Uncharacterized protein, similar to the N-terminal domain of Lon protease	K12015	1e-11	73.2	xtr:100327256	tripartite motif-containing protein 39	-	-	-
CL10116.Contig1_All	1424	73	2.2527	110	3.2991	gi|113671512|ref|NP_001038773.1|	85.5	6e-15	UPF0471 protein C1orf63 homolog [Danio rerio] >gi|123886567|sp|Q1ECZ9.1|CA063_DANRE RecName: Full=UPF0471 protein C1orf63 homolog >gi|108742090|gb|AAI17607.1| Zgc:136474 [Danio rerio]	gi|45720791|emb|BX465191.6|	113	2e-21	Zebrafish DNA sequence from clone DKEY-9G4 in linkage group 13 Contains the gene for a novel protein similar to H.sapiens TMEM57, transmembrane protein 57 (TMEM57, zgc:63610), the tmem50a gene for transmembrane protein 50A, the gene for a artifact gene, the rh30 gene for Rh30-like protein, the gene for a novel protein similar to vertebrate microsomal glutathione S-transferase 3 (MGST3, zgc:158387…	sp|Q1ECZ9|CA063_DANRE	85.5	3e-16	UPF0471 protein C1orf63 homolog OS=Danio rerio GN=zgc:136474 PE=2 SV=1	--	--	--	--	--	--	--	--	--	--	-	-	-
CL10116.Contig2_All	827	15	0.797	38	1.9624	gi|113671512|ref|NP_001038773.1|	29.3	1e-10	UPF0471 protein C1orf63 homolog [Danio rerio] >gi|123886567|sp|Q1ECZ9.1|CA063_DANRE RecName: Full=UPF0471 protein C1orf63 homolog >gi|108742090|gb|AAI17607.1| Zgc:136474 [Danio rerio]	gi|113671511|ref|NM_001045308.1|	95.6	3e-16	Danio rerio zgc:136474 (zgc:136474), mRNA >gi|108742089|gb|BC117606.1| Danio rerio zgc:136474, mRNA (cDNA clone MGC:136474 IMAGE:7452007), complete cds	sp|Q1ECZ9|CA063_DANRE	60.8	6e-12	UPF0471 protein C1orf63 homolog OS=Danio rerio GN=zgc:136474 PE=2 SV=1	--	--	--	--	--	--	--	--	--	--	-	-	-
CL10116.Contig3_All	1320	108	3.5953	99	3.2031	gi|113671512|ref|NP_001038773.1|	87.4	1e-15	UPF0471 protein C1orf63 homolog [Danio rerio] >gi|123886567|sp|Q1ECZ9.1|CA063_DANRE RecName: Full=UPF0471 protein C1orf63 homolog >gi|108742090|gb|AAI17607.1| Zgc:136474 [Danio rerio]	gi|45720791|emb|BX465191.6|	113	2e-21	Zebrafish DNA sequence from clone DKEY-9G4 in linkage group 13 Contains the gene for a novel protein similar to H.sapiens TMEM57, transmembrane protein 57 (TMEM57, zgc:63610), the tmem50a gene for transmembrane protein 50A, the gene for a artifact gene, the rh30 gene for Rh30-like protein, the gene for a novel protein similar to vertebrate microsomal glutathione S-transferase 3 (MGST3, zgc:158387…	sp|Q1ECZ9|CA063_DANRE	87.4	6e-17	UPF0471 protein C1orf63 homolog OS=Danio rerio GN=zgc:136474 PE=2 SV=1	--	--	--	--	--	--	--	--	--	--	-	-	-
CL10117.Contig1_All	1197	56	2.0558	51	1.8197	gi|125818968|ref|XP_695864.2|	189.9	1e-46	PREDICTED: SWI/SNF complex subunit SMARCC2 [Danio rerio]	gi|54649951|emb|BX548005.11|	194	6e-46	Zebrafish DNA sequence from clone DKEY-105A17 in linkage group 6, complete sequence	sp|Q6PDG5|SMRC2_MOUSE	95.5	2e-19	SWI/SNF complex subunit SMARCC2 OS=Mus musculus GN=Smarcc2 PE=1 SV=2	--	--	--	--	--	K11649	3e-47	189	dre:567476	SWI/SNF related-matrix-associated actin-dependent regulator of chromatin subfamily C	GO:0006351//transcription, DNA-dependent	-	GO:0070603
CL10117.Contig2_All	4551	42	0.4055	36	0.3378	gi|125818968|ref|XP_695864.2|	271.2	3e-70	PREDICTED: SWI/SNF complex subunit SMARCC2 [Danio rerio]	gi|189520327|ref|XM_690772.3|	3017	0	PREDICTED: Danio rerio SWI/SNF related, matrix associated, actin dependent regulator of chromatin, subfamily c, member 2 (smarcc2), mRNA	sp|Q8TAQ2|SMRC2_HUMAN	1308	0	SWI/SNF complex subunit SMARCC2 OS=Homo sapiens GN=SMARCC2 PE=1 SV=1	SPAC23H3.10	241	1e-62	COG5259	RSC chromatin remodeling complex subunit RSC8	K11649	0	1664	dre:567476	SWI/SNF related-matrix-associated actin-dependent regulator of chromatin subfamily C	GO:0006357//regulation of transcription from RNA polymerase II promoter;GO:0007399//nervous system development;GO:0045892//negative regulation of transcription, DNA-dependent;GO:0045893//positive regulation of transcription, DNA-dependent;GO:0006338//chromatin remodeling;GO:0006337//nucleosome disassembly	GO:0003677//DNA binding;GO:0005515//protein binding;GO:0003713//transcription coactivator activity	GO:0071564;GO:0071565;GO:0017053//transcriptional repressor complex;GO:0005730//nucleolus;GO:0016514//SWI/SNF complex
CL10117.Contig3_All	4515	43	0.4185	34	0.3216	gi|125818968|ref|XP_695864.2|	271.2	3e-70	PREDICTED: SWI/SNF complex subunit SMARCC2 [Danio rerio]	gi|189520327|ref|XM_690772.3|	3025	0	PREDICTED: Danio rerio SWI/SNF related, matrix associated, actin dependent regulator of chromatin, subfamily c, member 2 (smarcc2), mRNA	sp|Q8TAQ2|SMRC2_HUMAN	1310	0	SWI/SNF complex subunit SMARCC2 OS=Homo sapiens GN=SMARCC2 PE=1 SV=1	SPAC23H3.10	241	1e-62	COG5259	RSC chromatin remodeling complex subunit RSC8	K11649	0	1670	dre:567476	SWI/SNF related-matrix-associated actin-dependent regulator of chromatin subfamily C	GO:0006357//regulation of transcription from RNA polymerase II promoter;GO:0007399//nervous system development;GO:0045892//negative regulation of transcription, DNA-dependent;GO:0045893//positive regulation of transcription, DNA-dependent;GO:0006338//chromatin remodeling;GO:0006337//nucleosome disassembly	GO:0003677//DNA binding;GO:0005515//protein binding;GO:0003713//transcription coactivator activity	GO:0071564;GO:0071565;GO:0017053//transcriptional repressor complex;GO:0005730//nucleolus;GO:0016514//SWI/SNF complex
CL10118.Contig1_All	1050	57	2.3854	0	0	gi|319996614|ref|NP_001188471.1|	409.8	9e-113	troponin T2e, cardiac isoform 3 [Danio rerio] >gi|55962571|emb|CAI11592.1| novel slow skeletal troponin T family protein [Danio rerio]	gi|319996613|ref|NM_001201542.1|	753	0	Danio rerio troponin T2e, cardiac (tnnt2e), transcript variant 3, mRNA	sp|P02642|TNNT2_CHICK	297	2e-80	Troponin T, cardiac muscle isoforms OS=Gallus gallus GN=TNNT2 PE=2 SV=2	aq_2032	55.5	2e-07	COG0532	Translation initiation factor 2 (IF-2; GTPase)	K12045	6e-80	298	mgp:100303665	troponin T, cardiac muscle	-	-	-
CL10118.Contig2_All	963	40	1.8252	15	0.6652	gi|319996610|ref|NP_001188469.1|	169.5	1e-40	troponin T2e, cardiac isoform 1 [Danio rerio]	gi|319996609|ref|NM_001201540.1|	690	0	Danio rerio troponin T2e, cardiac (tnnt2e), transcript variant 1, mRNA	sp|P02642|TNNT2_CHICK	186	6e-47	Troponin T, cardiac muscle isoforms OS=Gallus gallus GN=TNNT2 PE=2 SV=2	--	--	--	--	--	K12045	1e-46	187	mgp:100303665	troponin T, cardiac muscle	-	-	-
CL10118.Contig3_All	1168	9	0.3386	4	0.1463	gi|319996610|ref|NP_001188469.1|	429.5	1e-118	troponin T2e, cardiac isoform 1 [Danio rerio]	gi|319996609|ref|NM_001201540.1|	829	0	Danio rerio troponin T2e, cardiac (tnnt2e), transcript variant 1, mRNA	sp|P02642|TNNT2_CHICK	303	5e-82	Troponin T, cardiac muscle isoforms OS=Gallus gallus GN=TNNT2 PE=2 SV=2	aq_2032	58.9	2e-08	COG0532	Translation initiation factor 2 (IF-2; GTPase)	K12045	8e-82	304	mgp:100303665	troponin T, cardiac muscle	-	-	-
CL10118.Contig4_All	884	6	0.2983	5	0.2416	gi|319996610|ref|NP_001188469.1|	151.8	3e-35	troponin T2e, cardiac isoform 1 [Danio rerio]	gi|319996611|ref|NM_001201541.1|	652	0	Danio rerio troponin T2e, cardiac (tnnt2e), transcript variant 2, mRNA	sp|P02642|TNNT2_CHICK	186	6e-47	Troponin T, cardiac muscle isoforms OS=Gallus gallus GN=TNNT2 PE=2 SV=2	--	--	--	--	--	K12045	9e-47	187	mgp:100303665	troponin T, cardiac muscle	-	-	-
CL10118.Contig5_All	1299	47	1.5899	0	0	gi|55962570|emb|CAI11591.1|	516.5	9e-145	novel slow skeletal troponin T family protein [Danio rerio] >gi|148725395|emb|CAN88115.1| novel protein [Danio rerio]	gi|319996609|ref|NM_001201540.1|	908	0	Danio rerio troponin T2e, cardiac (tnnt2e), transcript variant 1, mRNA	sp|P02642|TNNT2_CHICK	327	5e-89	Troponin T, cardiac muscle isoforms OS=Gallus gallus GN=TNNT2 PE=2 SV=2	aq_2032	67.4	5e-11	COG0532	Translation initiation factor 2 (IF-2; GTPase)	K12045	2e-88	327	gga:396433	troponin T, cardiac muscle	GO:0003008;GO:0003206;GO:0055008//cardiac muscle tissue morphogenesis	-	-
CL10119.Contig1_All	308	21	2.9961	26	3.6053	--	--	--	--	--	--	--	--	--	--	--	--	--	--	--	--	--	--	--	--	--	--	-	-	-
CL10119.Contig2_All	228	5	0.9636	3	0.562	--	--	--	--	--	--	--	--	--	--	--	--	--	--	--	--	--	--	--	--	--	--	-	-	-
CL1012.Contig1_All	955	1013	46.611	855	38.2364	gi|33416349|gb|AAH55520.1|	486.9	5e-136	Psma6a protein [Danio rerio] >gi|182891590|gb|AAI64827.1| Psma6a protein [Danio rerio]	gi|33416348|gb|BC055520.1|	864	0	Danio rerio proteasome (prosome, macropain) subunit, alpha type, 6a, mRNA (cDNA clone MGC:66161 IMAGE:5600170), complete cds	sp|P60901|PSA6_RAT	464	9e-131	Proteasome subunit alpha type-6 OS=Rattus norvegicus GN=Psma6 PE=1 SV=1	YGL011c	264	1e-70	COG0638	20S proteasome, alpha and beta subunits	K02730	1e-132	473	dre:436862	20S proteasome subunit alpha 1 [EC:3.4.25.1]	GO:0000209//protein polyubiquitination;GO:0006521//regulation of cellular amino acid metabolic process;GO:0051437//positive regulation of ubiquitin-protein ligase activity during mitotic cell cycle;GO:0042981//regulation of apoptosis;GO:0016032//viral reproduction;GO:0051436//negative regulation of ubiquitin-protein ligase activity during mitotic cell cycle;GO:0002479//antigen processing and pres…	GO:0035639;GO:0004298//threonine-type endopeptidase activity;GO:0051059//NF-kappaB binding;GO:0003723//RNA binding	GO:0005654//nucleoplasm;GO:0005844//polysome;GO:0005829//cytosol;GO:0019773//proteasome core complex, alpha-subunit complex;GO:0016363//nuclear matrix;GO:0030017//sarcomere;GO:0005739//mitochondrion
CL1012.Contig2_All	568	16	1.2378	24	1.8046	gi|50540244|ref|NP_001002589.1|	279.6	4e-74	proteasome subunit alpha type-6 [Danio rerio] >gi|49902952|gb|AAH76196.1| Zgc:92716 [Danio rerio]	gi|50540243|ref|NM_001002589.1|	543	1e-151	Danio rerio zgc:92716 (zgc:92716), mRNA >gi|49902951|gb|BC076196.1| Danio rerio zgc:92716, mRNA (cDNA clone MGC:92716 IMAGE:7075544), complete cds	sp|P60901|PSA6_RAT	277	1e-74	Proteasome subunit alpha type-6 OS=Rattus norvegicus GN=Psma6 PE=1 SV=1	YGL011c	179	3e-45	COG0638	20S proteasome, alpha and beta subunits	K02730	8e-75	279	dre:436862	20S proteasome subunit alpha 1 [EC:3.4.25.1]	GO:0000209//protein polyubiquitination;GO:0006521//regulation of cellular amino acid metabolic process;GO:0051437//positive regulation of ubiquitin-protein ligase activity during mitotic cell cycle;GO:0042981//regulation of apoptosis;GO:0016032//viral reproduction;GO:0051436//negative regulation of ubiquitin-protein ligase activity during mitotic cell cycle;GO:0002479//antigen processing and pres…	GO:0035639;GO:0004298//threonine-type endopeptidase activity;GO:0051059//NF-kappaB binding;GO:0003723//RNA binding	GO:0005654//nucleoplasm;GO:0005844//polysome;GO:0005829//cytosol;GO:0019773//proteasome core complex, alpha-subunit complex;GO:0016363//nuclear matrix;GO:0030017//sarcomere;GO:0005739//mitochondrion
CL10120.Contig1_All	1535	683	19.5522	539	14.9966	gi|62955733|ref|NP_001017879.1|	462.6	2e-128	syntaxin-6 [Danio rerio] >gi|62203249|gb|AAH92969.1| Syntaxin 6 [Danio rerio] >gi|165970385|gb|AAI58194.1| Stx6 protein [Danio rerio] >gi|182890826|gb|AAI65503.1| Stx6 protein [Danio rerio]	gi|62955732|ref|NM_001017879.1|	995	0	Danio rerio syntaxin 6 (stx6), mRNA >gi|62203248|gb|BC092969.1| Danio rerio syntaxin 6, mRNA (cDNA clone MGC:110658 IMAGE:7165397), complete cds	sp|Q5R6Q2|STX6_PONAB	380	4e-105	Syntaxin-6 OS=Pongo abelii GN=STX6 PE=2 SV=1	--	--	--	--	--	K08498	3e-129	462	dre:550577	syntaxin 6	GO:0042147//retrograde transport, endosome to Golgi;GO:0006906//vesicle fusion;GO:0048193//Golgi vesicle transport;GO:0006886//intracellular protein transport;GO:0007032//endosome organization	GO:0005484//SNAP receptor activity	GO:0016021//integral to membrane;GO:0030136//clathrin-coated vesicle;GO:0005624//membrane fraction;GO:0005769//early endosome;GO:0048471//perinuclear region of cytoplasm;GO:0032588//trans-Golgi network membrane;GO:0005886//plasma membrane
CL10122.Contig1_All	1882	149	3.479	441	10.0077	gi|41055742|ref|NP_956864.1|	902.9	0	selenium-binding protein 1 [Danio rerio] >gi|82187334|sp|Q6PHD9.1|SBP1_DANRE RecName: Full=Selenium-binding protein 1 >gi|33991772|gb|AAH56590.1| Selenium binding protein 1 [Danio rerio]	gi|41055741|ref|NM_200570.1|	1166	0	Danio rerio selenium binding protein 1 (selenbp1), mRNA >gi|33991771|gb|BC056590.1| Danio rerio selenium binding protein 1, mRNA (cDNA clone MGC:65844 IMAGE:6797245), complete cds	sp|Q6PHD9|SBP1_DANRE	902	0	Selenium-binding protein 1 OS=Danio rerio GN=selenbp1 PE=2 SV=1	--	--	--	--	--	K01090	3e-26	120	cel:F42G8.8	protein phosphatase [EC:3.1.3.16]	GO:0015031//protein transport	GO:0008430//selenium binding;GO:0005515//protein binding	GO:0005730//nucleolus;GO:0016020//membrane;GO:0005829//cytosol
CL10122.Contig2_All	1790	229	5.6217	498	11.882	gi|41055742|ref|NP_956864.1|	922.9	0	selenium-binding protein 1 [Danio rerio] >gi|82187334|sp|Q6PHD9.1|SBP1_DANRE RecName: Full=Selenium-binding protein 1 >gi|33991772|gb|AAH56590.1| Selenium binding protein 1 [Danio rerio]	gi|41055741|ref|NM_200570.1|	1233	0	Danio rerio selenium binding protein 1 (selenbp1), mRNA >gi|33991771|gb|BC056590.1| Danio rerio selenium binding protein 1, mRNA (cDNA clone MGC:65844 IMAGE:6797245), complete cds	sp|Q6PHD9|SBP1_DANRE	922	0	Selenium-binding protein 1 OS=Danio rerio GN=selenbp1 PE=2 SV=1	--	--	--	--	--	K01090	4e-32	140	cel:F42G8.8	protein phosphatase [EC:3.1.3.16]	GO:0015031//protein transport	GO:0008430//selenium binding;GO:0005515//protein binding	GO:0005730//nucleolus;GO:0016020//membrane;GO:0005829//cytosol
CL10122.Contig3_All	323	39	5.3057	123	16.2636	gi|41055742|ref|NP_956864.1|	109.4	4e-23	selenium-binding protein 1 [Danio rerio] >gi|82187334|sp|Q6PHD9.1|SBP1_DANRE RecName: Full=Selenium-binding protein 1 >gi|33991772|gb|AAH56590.1| Selenium binding protein 1 [Danio rerio]	gi|54262101|emb|BX005412.17|	188	9e-45	Zebrafish DNA sequence from clone DKEY-23O4 in linkage group 16, complete sequence	sp|Q6PHD9|SBP1_DANRE	109	2e-24	Selenium-binding protein 1 OS=Danio rerio GN=selenbp1 PE=2 SV=1	--	--	--	--	--	--	--	--	--	--	GO:0015031//protein transport	GO:0008430//selenium binding	GO:0016020//membrane;GO:0005829//cytosol;GO:0005634//nucleus
CL10123.Contig1_All	500	28	2.4608	22	1.8792	--	--	--	--	gi|158148874|emb|CU041345.13|	83.8	6e-13	Zebrafish DNA sequence from clone DKEYP-115F6 in linkage group 23, complete sequence	--	--	--	--	--	--	--	--	--	--	--	--	--	--	-	-	-
CL10124.Contig1_All	1463	80	2.4029	84	2.4522	--	--	--	--	gi|375213414|gb|JN755706.1|	139	4e-29	Cyprinus carpio clone 631945 microsatellite sequence	--	--	--	--	--	--	--	--	--	--	--	--	--	--	-	-	-
CL10124.Contig2_All	759	279	16.1527	425	23.9145	--	--	--	--	--	--	--	--	--	--	--	--	--	--	--	--	--	--	--	--	--	--	-	-	-
CL10124.Contig3_All	1669	162	4.2652	358	9.1609	--	--	--	--	gi|375213414|gb|JN755706.1|	139	4e-29	Cyprinus carpio clone 631945 microsatellite sequence	--	--	--	--	--	--	--	--	--	--	--	--	--	--	-	-	-
CL10125.Contig1_All	2124	4	0.0828	12	0.2413	gi|123230163|emb|CAK11083.2|	251.1	1e-64	novel protein similar to human LAG1 longevity assurance homolog 1 (S. cerevisiae) (LASS1) [Danio rerio]	gi|326678208|ref|XM_003200967.1|	618	1e-173	PREDICTED: Danio rerio si:dkey-49m19.7 (si:dkey-49m19.7), mRNA	sp|P27545|CERS1_MOUSE	231	6e-60	Ceramide synthase 1 OS=Mus musculus GN=Cers1 PE=1 SV=1	SPAC1A6.09c	54.7	6e-07	COG5058	Protein transporter of the TRAM (translocating chain-associating membrane) superfamily, longevity assurance factor	K04710	6e-95	349	dre:568169	ceramide synthetase [EC:2.3.1.24]	GO:0046513//ceramide biosynthetic process;GO:0044281;GO:0007420//brain development	GO:0050291//sphingosine N-acyltransferase activity	GO:0005789//endoplasmic reticulum membrane;GO:0005792//microsome;GO:0016021//integral to membrane
CL10125.Contig2_All	2098	34	0.7121	38	0.7736	gi|123230163|emb|CAK11083.2|	466.5	2e-129	novel protein similar to human LAG1 longevity assurance homolog 1 (S. cerevisiae) (LASS1) [Danio rerio]	gi|326678208|ref|XM_003200967.1|	761	0	PREDICTED: Danio rerio si:dkey-49m19.7 (si:dkey-49m19.7), mRNA	sp|P27545|CERS1_MOUSE	305	3e-82	Ceramide synthase 1 OS=Mus musculus GN=Cers1 PE=1 SV=1	SPAC1A6.09c	68.9	3e-11	COG5058	Protein transporter of the TRAM (translocating chain-associating membrane) superfamily, longevity assurance factor	K04710	1e-125	451	dre:568169	ceramide synthetase [EC:2.3.1.24]	GO:0046513//ceramide biosynthetic process;GO:0044281;GO:0007420//brain development	GO:0050291//sphingosine N-acyltransferase activity	GO:0005789//endoplasmic reticulum membrane;GO:0005792//microsome;GO:0016021//integral to membrane
CL10125.Contig3_All	2120	23	0.4767	46	0.9267	gi|123230163|emb|CAK11083.2|	565.1	4e-159	novel protein similar to human LAG1 longevity assurance homolog 1 (S. cerevisiae) (LASS1) [Danio rerio]	gi|326678208|ref|XM_003200967.1|	955	0	PREDICTED: Danio rerio si:dkey-49m19.7 (si:dkey-49m19.7), mRNA	sp|P27545|CERS1_MOUSE	386	9e-107	Ceramide synthase 1 OS=Mus musculus GN=Cers1 PE=1 SV=1	SPAC1A6.09c	78.2	5e-14	COG5058	Protein transporter of the TRAM (translocating chain-associating membrane) superfamily, longevity assurance factor	K04710	2e-155	550	dre:568169	ceramide synthetase [EC:2.3.1.24]	GO:0046513//ceramide biosynthetic process;GO:0044281;GO:0007420//brain development	GO:0050291//sphingosine N-acyltransferase activity	GO:0005789//endoplasmic reticulum membrane;GO:0005792//microsome;GO:0016021//integral to membrane
CL10125.Contig4_All	1340	4	0.1312	2	0.0637	gi|326678209|ref|XP_003201015.1|	125.2	6e-27	PREDICTED: LAG1 longevity assurance homolog 1 [Danio rerio]	gi|326678208|ref|XM_003200967.1|	426	1e-115	PREDICTED: Danio rerio si:dkey-49m19.7 (si:dkey-49m19.7), mRNA	sp|P27545|CERS1_MOUSE	201	2e-51	Ceramide synthase 1 OS=Mus musculus GN=Cers1 PE=1 SV=1	--	--	--	--	--	K04710	5e-75	282	dre:568169	ceramide synthetase [EC:2.3.1.24]	GO:0046513//ceramide biosynthetic process;GO:0044281;GO:0007420//brain development	GO:0050291//sphingosine N-acyltransferase activity	GO:0005789//endoplasmic reticulum membrane;GO:0005792//microsome
CL10125.Contig5_All	1848	12	0.2853	32	0.7395	gi|123230163|emb|CAK11083.2|	109	7e-22	novel protein similar to human LAG1 longevity assurance homolog 1 (S. cerevisiae) (LASS1) [Danio rerio]	gi|326678208|ref|XM_003200967.1|	618	1e-173	PREDICTED: Danio rerio si:dkey-49m19.7 (si:dkey-49m19.7), mRNA	sp|P27545|CERS1_MOUSE	231	5e-60	Ceramide synthase 1 OS=Mus musculus GN=Cers1 PE=1 SV=1	SPAC1A6.09c	54.7	5e-07	COG5058	Protein transporter of the TRAM (translocating chain-associating membrane) superfamily, longevity assurance factor	K04710	5e-95	349	dre:568169	ceramide synthetase [EC:2.3.1.24]	GO:0046513//ceramide biosynthetic process;GO:0044281;GO:0007420//brain development	GO:0050291//sphingosine N-acyltransferase activity	GO:0005789//endoplasmic reticulum membrane;GO:0005792//microsome;GO:0016021//integral to membrane
CL10125.Contig6_All	1967	4	0.0894	12	0.2605	gi|123230163|emb|CAK11083.2|	608.6	3e-172	novel protein similar to human LAG1 longevity assurance homolog 1 (S. cerevisiae) (LASS1) [Danio rerio]	gi|326678208|ref|XM_003200967.1|	1013	0	PREDICTED: Danio rerio si:dkey-49m19.7 (si:dkey-49m19.7), mRNA	sp|P27545|CERS1_MOUSE	418	2e-116	Ceramide synthase 1 OS=Mus musculus GN=Cers1 PE=1 SV=1	SPAC1A6.09c	87.4	8e-17	COG5058	Protein transporter of the TRAM (translocating chain-associating membrane) superfamily, longevity assurance factor	K04710	2e-168	593	dre:568169	ceramide synthetase [EC:2.3.1.24]	GO:0046513//ceramide biosynthetic process;GO:0044281;GO:0007420//brain development	GO:0050291//sphingosine N-acyltransferase activity	GO:0005789//endoplasmic reticulum membrane;GO:0005792//microsome;GO:0016021//integral to membrane
CL10125.Contig7_All	2409	13	0.2371	34	0.6028	gi|123230163|emb|CAK11083.2|	268.1	1e-69	novel protein similar to human LAG1 longevity assurance homolog 1 (S. cerevisiae) (LASS1) [Danio rerio]	gi|326678208|ref|XM_003200967.1|	618	1e-173	PREDICTED: Danio rerio si:dkey-49m19.7 (si:dkey-49m19.7), mRNA	sp|P27545|CERS1_MOUSE	231	7e-60	Ceramide synthase 1 OS=Mus musculus GN=Cers1 PE=1 SV=1	SPAC1A6.09c	54.7	7e-07	COG5058	Protein transporter of the TRAM (translocating chain-associating membrane) superfamily, longevity assurance factor	K04710	7e-95	349	dre:568169	ceramide synthetase [EC:2.3.1.24]	GO:0046513//ceramide biosynthetic process;GO:0044281;GO:0007420//brain development	GO:0050291//sphingosine N-acyltransferase activity	GO:0005789//endoplasmic reticulum membrane;GO:0005792//microsome;GO:0016021//integral to membrane
CL10125.Contig8_All	2293	15	0.2875	44	0.8195	gi|123230163|emb|CAK11083.2|	625.9	2e-177	novel protein similar to human LAG1 longevity assurance homolog 1 (S. cerevisiae) (LASS1) [Danio rerio]	gi|326678208|ref|XM_003200967.1|	1053	0	PREDICTED: Danio rerio si:dkey-49m19.7 (si:dkey-49m19.7), mRNA	sp|P27545|CERS1_MOUSE	426	1e-118	Ceramide synthase 1 OS=Mus musculus GN=Cers1 PE=1 SV=1	SPAC1A6.09c	87.8	7e-17	COG5058	Protein transporter of the TRAM (translocating chain-associating membrane) superfamily, longevity assurance factor	K04710	6e-178	625	dre:568169	ceramide synthetase [EC:2.3.1.24]	GO:0046513//ceramide biosynthetic process;GO:0044281;GO:0007420//brain development	GO:0050291//sphingosine N-acyltransferase activity	GO:0005789//endoplasmic reticulum membrane;GO:0005792//microsome;GO:0016021//integral to membrane
CL10126.Contig1_All	380	16	1.8502	14	1.5735	--	--	--	--	--	--	--	--	--	--	--	--	--	--	--	--	--	--	--	--	--	--	-	-	-
CL10126.Contig2_All	267	3	0.4937	4	0.6398	--	--	--	--	--	--	--	--	--	--	--	--	--	--	--	--	--	--	--	--	--	--	-	-	-
CL10127.Contig1_All	253	26	4.5158	36	6.0771	--	--	--	--	gi|82569073|emb|CR385076.9|	61.9	1e-06	Zebrafish DNA sequence from clone DKEY-230H18 in linkage group 2 Contains the 3' end of the st6galnac3 gene for ST6 (alpha-N-acetyl-neuraminyl-2,3-beta-galactosyl-1, 3)-N-acetylgalactosaminide alpha-2,6-sialyltransferase 3 and four CpG islands, complete sequence	--	--	--	--	--	--	--	--	--	--	--	--	--	--	-	-	-
CL10128.Contig1_All	2088	18	0.3788	8	0.1636	gi|41152443|ref|NP_955907.1|	523.5	1e-146	estradiol 17-beta-dehydrogenase 12-B [Danio rerio] >gi|163914775|ref|NP_001106607.1| uncharacterized protein LOC100127828 [Xenopus (Silurana) tropicalis] >gi|114149274|sp|Q6QA33.2|DH12B_DANRE RecName: Full=Estradiol 17-beta-dehydrogenase 12-B; AltName: Full=17-beta-hydroxysteroid dehydrogenase 12-B; Short=17-beta-HSD 12-B; Short=zf3.3; Short=zfHSD17B12B >gi|37589733|gb|AAH59617.1| Hydroxysteroid …	gi|41152442|ref|NM_199613.1|	898	0	Danio rerio hydroxysteroid (17-beta) dehydrogenase 12b (hsd17b12b), mRNA >gi|37589732|gb|BC059617.1| Danio rerio hydroxysteroid (17-beta) dehydrogenase 12b, mRNA (cDNA clone MGC:73289 IMAGE:4786985), complete cds	sp|Q6QA33|DH12B_DANRE	523	6e-148	Estradiol 17-beta-dehydrogenase 12-B OS=Danio rerio GN=hsd17b12b PE=2 SV=2	SPAC4G9.15	187	6e-47	COG0300	Short-chain dehydrogenases of various substrate specificities	K00044	2e-147	523	dre:322626	estradiol 17beta-dehydrogenase [EC:1.1.1.62] K10251 beta-keto reductase [EC:1.1.1.-]	GO:0035338;GO:0055114//oxidation reduction;GO:0010811//positive regulation of cell-substrate adhesion;GO:0019432//triglyceride biosynthetic process;GO:0006694//steroid biosynthetic process;GO:0030198//extracellular matrix organization	GO:0001968//fibronectin binding;GO:0005518//collagen binding;GO:0004303//estradiol 17-beta-dehydrogenase activity;GO:0000166//nucleotide binding;GO:0008201//heparin binding	GO:0016021//integral to membrane;GO:0031012//extracellular matrix;GO:0005789//endoplasmic reticulum membrane
CL10128.Contig2_All	2075	64	1.3553	43	0.885	gi|41152443|ref|NP_955907.1|	523.5	1e-146	estradiol 17-beta-dehydrogenase 12-B [Danio rerio] >gi|163914775|ref|NP_001106607.1| uncharacterized protein LOC100127828 [Xenopus (Silurana) tropicalis] >gi|114149274|sp|Q6QA33.2|DH12B_DANRE RecName: Full=Estradiol 17-beta-dehydrogenase 12-B; AltName: Full=17-beta-hydroxysteroid dehydrogenase 12-B; Short=17-beta-HSD 12-B; Short=zf3.3; Short=zfHSD17B12B >gi|37589733|gb|AAH59617.1| Hydroxysteroid …	gi|41152442|ref|NM_199613.1|	898	0	Danio rerio hydroxysteroid (17-beta) dehydrogenase 12b (hsd17b12b), mRNA >gi|37589732|gb|BC059617.1| Danio rerio hydroxysteroid (17-beta) dehydrogenase 12b, mRNA (cDNA clone MGC:73289 IMAGE:4786985), complete cds	sp|Q6QA33|DH12B_DANRE	523	6e-148	Estradiol 17-beta-dehydrogenase 12-B OS=Danio rerio GN=hsd17b12b PE=2 SV=2	SPAC4G9.15	187	6e-47	COG0300	Short-chain dehydrogenases of various substrate specificities	K00044	2e-147	523	dre:322626	estradiol 17beta-dehydrogenase [EC:1.1.1.62] K10251 beta-keto reductase [EC:1.1.1.-]	GO:0035338;GO:0055114//oxidation reduction;GO:0010811//positive regulation of cell-substrate adhesion;GO:0019432//triglyceride biosynthetic process;GO:0006694//steroid biosynthetic process;GO:0030198//extracellular matrix organization	GO:0001968//fibronectin binding;GO:0005518//collagen binding;GO:0004303//estradiol 17-beta-dehydrogenase activity;GO:0000166//nucleotide binding;GO:0008201//heparin binding	GO:0016021//integral to membrane;GO:0031012//extracellular matrix;GO:0005789//endoplasmic reticulum membrane
CL10128.Contig3_All	2078	99	2.0935	100	2.0553	gi|41152443|ref|NP_955907.1|	548.1	5e-154	estradiol 17-beta-dehydrogenase 12-B [Danio rerio] >gi|163914775|ref|NP_001106607.1| uncharacterized protein LOC100127828 [Xenopus (Silurana) tropicalis] >gi|114149274|sp|Q6QA33.2|DH12B_DANRE RecName: Full=Estradiol 17-beta-dehydrogenase 12-B; AltName: Full=17-beta-hydroxysteroid dehydrogenase 12-B; Short=17-beta-HSD 12-B; Short=zf3.3; Short=zfHSD17B12B >gi|37589733|gb|AAH59617.1| Hydroxysteroid …	gi|41152442|ref|NM_199613.1|	1023	0	Danio rerio hydroxysteroid (17-beta) dehydrogenase 12b (hsd17b12b), mRNA >gi|37589732|gb|BC059617.1| Danio rerio hydroxysteroid (17-beta) dehydrogenase 12b, mRNA (cDNA clone MGC:73289 IMAGE:4786985), complete cds	sp|Q6QA33|DH12B_DANRE	548	2e-155	Estradiol 17-beta-dehydrogenase 12-B OS=Danio rerio GN=hsd17b12b PE=2 SV=2	SPAC4G9.15	183	9e-46	COG0300	Short-chain dehydrogenases of various substrate specificities	K00044	8e-155	548	dre:322626	estradiol 17beta-dehydrogenase [EC:1.1.1.62] K10251 beta-keto reductase [EC:1.1.1.-]	GO:0035338;GO:0055114//oxidation reduction;GO:0010811//positive regulation of cell-substrate adhesion;GO:0019432//triglyceride biosynthetic process;GO:0006694//steroid biosynthetic process;GO:0030198//extracellular matrix organization	GO:0001968//fibronectin binding;GO:0005518//collagen binding;GO:0004303//estradiol 17-beta-dehydrogenase activity;GO:0000166//nucleotide binding;GO:0008201//heparin binding	GO:0016021//integral to membrane;GO:0031012//extracellular matrix;GO:0005789//endoplasmic reticulum membrane
CL10128.Contig4_All	2088	82	1.7257	54	1.1045	gi|41152443|ref|NP_955907.1|	548.1	5e-154	estradiol 17-beta-dehydrogenase 12-B [Danio rerio] >gi|163914775|ref|NP_001106607.1| uncharacterized protein LOC100127828 [Xenopus (Silurana) tropicalis] >gi|114149274|sp|Q6QA33.2|DH12B_DANRE RecName: Full=Estradiol 17-beta-dehydrogenase 12-B; AltName: Full=17-beta-hydroxysteroid dehydrogenase 12-B; Short=17-beta-HSD 12-B; Short=zf3.3; Short=zfHSD17B12B >gi|37589733|gb|AAH59617.1| Hydroxysteroid …	gi|41152442|ref|NM_199613.1|	1031	0	Danio rerio hydroxysteroid (17-beta) dehydrogenase 12b (hsd17b12b), mRNA >gi|37589732|gb|BC059617.1| Danio rerio hydroxysteroid (17-beta) dehydrogenase 12b, mRNA (cDNA clone MGC:73289 IMAGE:4786985), complete cds	sp|Q6QA33|DH12B_DANRE	548	2e-155	Estradiol 17-beta-dehydrogenase 12-B OS=Danio rerio GN=hsd17b12b PE=2 SV=2	SPAC4G9.15	183	9e-46	COG0300	Short-chain dehydrogenases of various substrate specificities	K00044	8e-155	548	dre:322626	estradiol 17beta-dehydrogenase [EC:1.1.1.62] K10251 beta-keto reductase [EC:1.1.1.-]	GO:0035338;GO:0055114//oxidation reduction;GO:0010811//positive regulation of cell-substrate adhesion;GO:0019432//triglyceride biosynthetic process;GO:0006694//steroid biosynthetic process;GO:0030198//extracellular matrix organization	GO:0001968//fibronectin binding;GO:0005518//collagen binding;GO:0004303//estradiol 17-beta-dehydrogenase activity;GO:0000166//nucleotide binding;GO:0008201//heparin binding	GO:0016021//integral to membrane;GO:0031012//extracellular matrix;GO:0005789//endoplasmic reticulum membrane
CL10129.Contig1_All	2562	23	0.3945	40	0.6668	gi|229577136|ref|NP_001153300.1|	1512.7	0	sodium bicarbonate transporter-like protein 11 [Danio rerio] >gi|220679084|emb|CAX13675.1| novel protein similar to human solute carrier family 4, sodium borate transporter, member 11 (SLC4A11) [Danio rerio] >gi|220679329|emb|CAX12177.1| novel protein similar to human solute carrier family 4, sodium borate transporter, member 11 (SLC4A11) [Danio rerio] >gi|220679422|emb|CAX13474.1| novel protein …	gi|229577135|ref|NM_001159828.1|	3090	0	Danio rerio solute carrier family 4, sodium borate transporter, member 11 (slc4a11), mRNA	sp|Q8NBS3|S4A11_HUMAN	920	0	Sodium bicarbonate transporter-like protein 11 OS=Homo sapiens GN=SLC4A11 PE=1 SV=2	--	--	--	--	--	K13862	0	1512	dre:559346	solute carrier family 4 (sodium borate transporter), member 11	GO:0009401//phosphoenolpyruvate-dependent sugar phosphotransferase system;GO:0015701//bicarbonate transport;GO:0035445;GO:0035725;GO:0030003//cellular cation homeostasis;GO:0015992//proton transport;GO:0042044//fluid transport	GO:0046715//boron transporter activity;GO:0015106//bicarbonate transmembrane transporter activity;GO:0015252//hydrogen ion channel activity;GO:0046983//protein dimerization activity;GO:0005272//sodium channel activity;GO:0005452//inorganic anion exchanger activity;GO:0005351//sugar:hydrogen symporter activity	GO:0016021//integral to membrane;GO:0016323//basolateral plasma membrane
CL10129.Contig2_All	3640	53	0.6398	288	3.3791	gi|371910580|dbj|BAL44393.1|	1196.8	0	solute carrier family 4, sodium borate transporter, member 11B [Takifugu obscurus]	gi|375242490|gb|JN784780.1|	291	1e-74	Cyprinus carpio clone 968943 microsatellite sequence	sp|Q8NBS3|S4A11_HUMAN	919	0	Sodium bicarbonate transporter-like protein 11 OS=Homo sapiens GN=SLC4A11 PE=1 SV=2	--	--	--	--	--	K13862	0	1174	dre:559346	solute carrier family 4 (sodium borate transporter), member 11	GO:0015701//bicarbonate transport;GO:0035445;GO:0035725;GO:0030003//cellular cation homeostasis;GO:0015992//proton transport;GO:0042044//fluid transport	GO:0046715//boron transporter activity;GO:0015106//bicarbonate transmembrane transporter activity;GO:0015252//hydrogen ion channel activity;GO:0015291//secondary active transmembrane transporter activity;GO:0046983//protein dimerization activity;GO:0005272//sodium channel activity	GO:0016323//basolateral plasma membrane
CL10129.Contig3_All	3424	51	0.6545	596	7.4341	gi|371910580|dbj|BAL44393.1|	1233.4	0	solute carrier family 4, sodium borate transporter, member 11B [Takifugu obscurus]	gi|375242490|gb|JN784780.1|	291	1e-74	Cyprinus carpio clone 968943 microsatellite sequence	sp|Q8NBS3|S4A11_HUMAN	956	0	Sodium bicarbonate transporter-like protein 11 OS=Homo sapiens GN=SLC4A11 PE=1 SV=2	--	--	--	--	--	K13862	0	1211	dre:559346	solute carrier family 4 (sodium borate transporter), member 11	GO:0009401//phosphoenolpyruvate-dependent sugar phosphotransferase system;GO:0015701//bicarbonate transport;GO:0035445;GO:0035725;GO:0030003//cellular cation homeostasis;GO:0015992//proton transport;GO:0042044//fluid transport	GO:0046715//boron transporter activity;GO:0015106//bicarbonate transmembrane transporter activity;GO:0015252//hydrogen ion channel activity;GO:0046983//protein dimerization activity;GO:0005272//sodium channel activity;GO:0005452//inorganic anion exchanger activity;GO:0005351//sugar:hydrogen symporter activity	GO:0016021//integral to membrane;GO:0016323//basolateral plasma membrane
CL10129.Contig4_All	4000	440	4.8336	871	9.2998	gi|371910580|dbj|BAL44393.1|	1213.4	0	solute carrier family 4, sodium borate transporter, member 11B [Takifugu obscurus]	gi|375242490|gb|JN784780.1|	291	1e-74	Cyprinus carpio clone 968943 microsatellite sequence	sp|Q8NBS3|S4A11_HUMAN	936	0	Sodium bicarbonate transporter-like protein 11 OS=Homo sapiens GN=SLC4A11 PE=1 SV=2	--	--	--	--	--	K13862	0	1191	dre:559346	solute carrier family 4 (sodium borate transporter), member 11	GO:0009401//phosphoenolpyruvate-dependent sugar phosphotransferase system;GO:0015701//bicarbonate transport;GO:0035445;GO:0035725;GO:0030003//cellular cation homeostasis;GO:0015992//proton transport;GO:0042044//fluid transport	GO:0046715//boron transporter activity;GO:0015106//bicarbonate transmembrane transporter activity;GO:0015252//hydrogen ion channel activity;GO:0046983//protein dimerization activity;GO:0005272//sodium channel activity;GO:0005452//inorganic anion exchanger activity;GO:0005351//sugar:hydrogen symporter activity	GO:0016021//integral to membrane;GO:0016323//basolateral plasma membrane
CL10129.Contig5_All	2786	47	0.7413	51	0.7818	gi|229577136|ref|NP_001153300.1|	1513	0	sodium bicarbonate transporter-like protein 11 [Danio rerio] >gi|220679084|emb|CAX13675.1| novel protein similar to human solute carrier family 4, sodium borate transporter, member 11 (SLC4A11) [Danio rerio] >gi|220679329|emb|CAX12177.1| novel protein similar to human solute carrier family 4, sodium borate transporter, member 11 (SLC4A11) [Danio rerio] >gi|220679422|emb|CAX13474.1| novel protein …	gi|229577135|ref|NM_001159828.1|	3090	0	Danio rerio solute carrier family 4, sodium borate transporter, member 11 (slc4a11), mRNA	sp|Q8NBS3|S4A11_HUMAN	921	0	Sodium bicarbonate transporter-like protein 11 OS=Homo sapiens GN=SLC4A11 PE=1 SV=2	--	--	--	--	--	K13862	0	1513	dre:559346	solute carrier family 4 (sodium borate transporter), member 11	GO:0009401//phosphoenolpyruvate-dependent sugar phosphotransferase system;GO:0015701//bicarbonate transport;GO:0035445;GO:0035725;GO:0030003//cellular cation homeostasis;GO:0015992//proton transport;GO:0042044//fluid transport	GO:0046715//boron transporter activity;GO:0015106//bicarbonate transmembrane transporter activity;GO:0015252//hydrogen ion channel activity;GO:0046983//protein dimerization activity;GO:0005272//sodium channel activity;GO:0005452//inorganic anion exchanger activity;GO:0005351//sugar:hydrogen symporter activity	GO:0016021//integral to membrane;GO:0016323//basolateral plasma membrane
CL1013.Contig1_All	218	0	0	0	0	--	--	--	--	gi|375208352|gb|JN750643.1|	168	6e-39	Cyprinus carpio clone 573358 microsatellite sequence	--	--	--	--	--	--	--	--	--	--	--	--	--	--	-	-	-
CL1013.Contig2_All	426	25	2.5788	42	4.2107	--	--	--	--	gi|375208352|gb|JN750643.1|	240	4e-60	Cyprinus carpio clone 573358 microsatellite sequence	--	--	--	--	--	--	--	--	--	--	--	--	--	--	-	-	-
CL1013.Contig3_All	341	6	0.7732	10	1.2524	--	--	--	--	gi|375208352|gb|JN750643.1|	117	3e-23	Cyprinus carpio clone 573358 microsatellite sequence	--	--	--	--	--	--	--	--	--	--	--	--	--	--	-	-	-
CL10130.Contig1_All	3649	1598	19.2435	1499	17.5445	gi|326668188|ref|XP_699475.5|	2086.2	0	PREDICTED: symplekin [Danio rerio]	gi|326668187|ref|XM_694383.4|	3763	0	PREDICTED: Danio rerio si:dkeyp-117b8.1 (si:dkeyp-117b8.1), mRNA	sp|Q80X82|SYMPK_MOUSE	1603	0	Symplekin OS=Mus musculus GN=Sympk PE=1 SV=1	--	--	--	--	--	K06100	0	2086	dre:570858	symplekin	GO:0007155//cell adhesion;GO:0006397//mRNA processing	GO:0005515//protein binding	GO:0005737//cytoplasm;GO:0005730//nucleolus;GO:0005856//cytoskeleton;GO:0005923//tight junction;GO:0005654//nucleoplasm
CL10130.Contig2_All	1219	148	5.3351	145	5.0802	gi|326668188|ref|XP_699475.5|	726.1	0	PREDICTED: symplekin [Danio rerio]	gi|326668187|ref|XM_694383.4|	1348	0	PREDICTED: Danio rerio si:dkeyp-117b8.1 (si:dkeyp-117b8.1), mRNA	sp|Q80X82|SYMPK_MOUSE	596	3e-170	Symplekin OS=Mus musculus GN=Sympk PE=1 SV=1	--	--	--	--	--	K06100	0	726	dre:570858	symplekin	-	GO:0005488//binding	GO:0005654//nucleoplasm;GO:0005737//cytoplasm;GO:0005886//plasma membrane
CL10131.Contig1_All	1512	454	13.1943	455	12.8521	gi|50539814|ref|NP_001002373.1|	610.1	7e-173	aldose 1-epimerase [Danio rerio] >gi|49902827|gb|AAH76039.1| Zgc:92501 [Danio rerio] >gi|157423320|gb|AAI53586.1| Zgc:92501 [Danio rerio]	gi|157423319|gb|BC153585.1|	1003	0	Danio rerio zgc:92501, mRNA (cDNA clone MGC:174375 IMAGE:8789524), complete cds	sp|Q5EA79|GALM_BOVIN	429	6e-120	Aldose 1-epimerase OS=Bos taurus GN=GALM PE=2 SV=1	CC1418	290	5e-78	COG2017	Galactose mutarotase and related enzymes	K01785	1e-173	610	dre:436646	aldose 1-epimerase [EC:5.1.3.3]	GO:0019318//hexose metabolic process	GO:0030246//carbohydrate binding;GO:0004034//aldose 1-epimerase activity	-
CL10131.Contig2_All	635	36	2.4912	29	1.9505	gi|50539814|ref|NP_001002373.1|	169.1	1e-40	aldose 1-epimerase [Danio rerio] >gi|49902827|gb|AAH76039.1| Zgc:92501 [Danio rerio] >gi|157423320|gb|AAI53586.1| Zgc:92501 [Danio rerio]	gi|157423319|gb|BC153585.1|	311	2e-81	Danio rerio zgc:92501, mRNA (cDNA clone MGC:174375 IMAGE:8789524), complete cds	sp|Q96C23|GALM_HUMAN	139	4e-33	Aldose 1-epimerase OS=Homo sapiens GN=GALM PE=1 SV=1	AGc4929	85.5	6e-17	COG2017	Galactose mutarotase and related enzymes	K01785	2e-41	169	dre:436646	aldose 1-epimerase [EC:5.1.3.3]	GO:0019318//hexose metabolic process	GO:0030246//carbohydrate binding;GO:0004034//aldose 1-epimerase activity	-
CL10132.Contig1_All	524	0	0	0	0	gi|123232278|emb|CAM16353.1|	254.2	1e-66	novel protein similar to vertebrate GDP dissociation inhibitor family (GDI) [Danio rerio]	gi|182890497|gb|BC164533.1|	547	1e-152	Danio rerio GDP dissociation inhibitor 1, mRNA (cDNA clone MGC:191708 IMAGE:100060017), complete cds	sp|P21856|GDIA_BOVIN	239	3e-63	Rab GDP dissociation inhibitor alpha OS=Bos taurus GN=GDI1 PE=1 SV=1	SPAC22H10.12c	145	5e-35	COG5044	RAB proteins geranylgeranyltransferase component A (RAB escort protein)	--	--	--	--	--	GO:0007264//small GTPase mediated signal transduction;GO:0015031//protein transport	GO:0005096//GTPase activator activity;GO:0005093//Rab GDP-dissociation inhibitor activity	GO:0030496//midbody;GO:0005829//cytosol
CL10132.Contig2_All	494	96	8.5394	96	8.2996	gi|66472530|ref|NP_001018444.1|	308.9	4e-83	rab GDP dissociation inhibitor alpha [Danio rerio] >gi|63101884|gb|AAH95329.1| GDP dissociation inhibitor 1 [Danio rerio] >gi|182890498|gb|AAI64533.1| Gdi1 protein [Danio rerio]	gi|182890497|gb|BC164533.1|	672	0	Danio rerio GDP dissociation inhibitor 1, mRNA (cDNA clone MGC:191708 IMAGE:100060017), complete cds	sp|P21856|GDIA_BOVIN	287	6e-78	Rab GDP dissociation inhibitor alpha OS=Bos taurus GN=GDI1 PE=1 SV=1	SPAC22H10.12c	173	1e-43	COG5044	RAB proteins geranylgeranyltransferase component A (RAB escort protein)	--	--	--	--	--	GO:0007264//small GTPase mediated signal transduction;GO:0015031//protein transport	GO:0005096//GTPase activator activity;GO:0005093//Rab GDP-dissociation inhibitor activity	GO:0030496//midbody;GO:0005829//cytosol
CL10132.Contig3_All	2796	460	7.2294	321	4.9032	gi|123232278|emb|CAM16353.1|	353.6	2e-95	novel protein similar to vertebrate GDP dissociation inhibitor family (GDI) [Danio rerio]	gi|66472529|ref|NM_001020608.1|	803	0	Danio rerio GDP dissociation inhibitor 1 (gdi1), mRNA >gi|63101883|gb|BC095329.1| Danio rerio GDP dissociation inhibitor 1, mRNA (cDNA clone MGC:110600 IMAGE:7162117), complete cds	sp|P21856|GDIA_BOVIN	324	6e-88	Rab GDP dissociation inhibitor alpha OS=Bos taurus GN=GDI1 PE=1 SV=1	SPAC22H10.12c	183	1e-45	COG5044	RAB proteins geranylgeranyltransferase component A (RAB escort protein)	--	--	--	--	--	GO:0007264//small GTPase mediated signal transduction;GO:0015031//protein transport	GO:0005096//GTPase activator activity;GO:0005093//Rab GDP-dissociation inhibitor activity	GO:0030496//midbody;GO:0005829//cytosol
CL10133.Contig1_All	563	22	1.7171	31	2.3516	--	--	--	--	gi|269912552|emb|CU928118.9|	105	2e-19	Zebrafish DNA sequence from clone CH211-109O5 in linkage group 8, complete sequence	--	--	--	--	--	--	--	--	--	--	--	--	--	--	-	-	-
CL10134.Contig1_All	1022	0	0	4	0.1672	gi|326668279|ref|XP_001337035.4|	186.8	1e-45	PREDICTED: hypothetical protein LOC799358 [Danio rerio]	gi|375222407|gb|JN764700.1|	127	1e-25	Cyprinus carpio clone 724995 microsatellite sequence	--	--	--	--	--	--	--	--	--	--	--	--	--	--	-	-	-
CL10134.Contig2_All	998	0	0	9	0.3851	gi|326668279|ref|XP_001337035.4|	186.8	1e-45	PREDICTED: hypothetical protein LOC799358 [Danio rerio]	gi|375222407|gb|JN764700.1|	127	9e-26	Cyprinus carpio clone 724995 microsatellite sequence	--	--	--	--	--	--	--	--	--	--	--	--	--	--	-	-	-
CL10135.Contig1_All	374	7	0.8224	14	1.5987	gi|67459927|ref|NP_001019990.1|	187.2	1e-46	Rh blood group, D antigen [Danio rerio] >gi|52547118|gb|AAU81655.1| Rh30-like protein [Danio rerio] >gi|220678228|emb|CAX13213.1| Rh30-like protein [Danio rerio]	gi|67459926|ref|NM_001024819.1|	262	9e-67	Danio rerio Rh blood group, D antigen (rhd), mRNA >gi|52547117|gb|AY613958.1| Danio rerio Rh30-like protein mRNA, complete cds	sp|Q3BCQ5|RHAG_CANFA	99.8	1e-21	Ammonium transporter Rh type A OS=Canis familiaris GN=RHAG PE=2 SV=1	--	--	--	--	--	K06579	7e-22	102	cfa:612220	Rhesus blood group glycoprotein	GO:0009987//cellular process;GO:0015696//ammonium transport	GO:0022891//substrate-specific transmembrane transporter activity	GO:0016021//integral to membrane
CL10135.Contig2_All	835	50	2.6313	136	6.9561	gi|67459927|ref|NP_001019990.1|	448.4	1e-124	Rh blood group, D antigen [Danio rerio] >gi|52547118|gb|AAU81655.1| Rh30-like protein [Danio rerio] >gi|220678228|emb|CAX13213.1| Rh30-like protein [Danio rerio]	gi|67459926|ref|NM_001024819.1|	628	1e-177	Danio rerio Rh blood group, D antigen (rhd), mRNA >gi|52547117|gb|AY613958.1| Danio rerio Rh30-like protein mRNA, complete cds	sp|Q9GKN7|RHAG_BOVIN	186	4e-47	Ammonium transporter Rh type A OS=Bos taurus GN=RHAG PE=2 SV=1	AF1746	56.6	5e-08	COG0004	Ammonia permease	K06579	2e-51	202	cfa:612220	Rhesus blood group glycoprotein	-	-	GO:0016021//integral to membrane
CL10136.Contig1_All	1243	159	5.6209	306	10.5139	--	--	--	--	gi|51890190|emb|BX664731.12|	67.9	9e-08	Zebrafish DNA sequence from clone DKEY-67N5 in linkage group 8 Contains the 5' end of the gene for a novel protein similar to human and mouse capping protein (actin filament) muscle Z-line alpha (CAPZA, zgc:101755), the wnt2bb gene for wingless-type MMTV integration site family member 2Bb and five CpG islands, complete sequence	--	--	--	--	--	--	--	--	--	--	--	--	--	--	-	-	-
CL10136.Contig2_All	261	16	2.6938	30	4.909	--	--	--	--	gi|51890190|emb|BX664731.12|	67.9	2e-08	Zebrafish DNA sequence from clone DKEY-67N5 in linkage group 8 Contains the 5' end of the gene for a novel protein similar to human and mouse capping protein (actin filament) muscle Z-line alpha (CAPZA, zgc:101755), the wnt2bb gene for wingless-type MMTV integration site family member 2Bb and five CpG islands, complete sequence	--	--	--	--	--	--	--	--	--	--	--	--	--	--	-	-	-
CL10137.Contig1_All	2837	12	0.1859	3	0.0452	gi|47230025|emb|CAG10439.1|	908.3	0	unnamed protein product [Tetraodon nigroviridis]	gi|90652836|ref|NM_001039992.1|	252	7e-63	Danio rerio ArfGAP with SH3 domain, ankyrin repeat and PH domain 3 (asap3), mRNA	sp|O43150|ASAP2_HUMAN	624	3e-178	Arf-GAP with SH3 domain, ANK repeat and PH domain-containing protein 2 OS=Homo sapiens GN=ASAP2 PE=1 SV=3	SPAC26A3.10_2	88.6	5e-17	COG5347	GTPase-activating protein that regulates ARFs (ADP-ribosylation factors), involved in ARF-mediated vesicular transport	K12488	0	715	tgu:100220904	Arf-GAP with SH3 domain, ANK repeat and PH domain-containing protein	GO:0050790//regulation of catalytic activity	GO:0008047//enzyme activator activity;GO:0005515//protein binding	-
CL10137.Contig2_All	3311	40	0.5309	11	0.1419	gi|47230025|emb|CAG10439.1|	575.5	5e-162	unnamed protein product [Tetraodon nigroviridis]	gi|43823571|emb|AL935033.5|	206	4e-49	Zebrafish DNA sequence from clone CH211-160F23 in linkage group 17, complete sequence	sp|Q7SIG6|ASAP2_MOUSE	375	3e-103	Arf-GAP with SH3 domain, ANK repeat and PH domain-containing protein 2 OS=Mus musculus GN=Asap2 PE=1 SV=3	SPAC26A3.10_2	80.5	2e-14	COG5347	GTPase-activating protein that regulates ARFs (ADP-ribosylation factors), involved in ARF-mediated vesicular transport	K12488	1e-117	425	tgu:100220904	Arf-GAP with SH3 domain, ANK repeat and PH domain-containing protein	-	-	-
CL10137.Contig3_All	2523	3	0.0522	1	0.0169	gi|47230025|emb|CAG10439.1|	168.7	1e-39	unnamed protein product [Tetraodon nigroviridis]	gi|43823571|emb|AL935033.5|	165	1e-36	Zebrafish DNA sequence from clone CH211-160F23 in linkage group 17, complete sequence	sp|Q7SIG6|ASAP2_MOUSE	82.4	4e-15	Arf-GAP with SH3 domain, ANK repeat and PH domain-containing protein 2 OS=Mus musculus GN=Asap2 PE=1 SV=3	--	--	--	--	--	K12488	1e-20	102	tgu:100220904	Arf-GAP with SH3 domain, ANK repeat and PH domain-containing protein	-	-	-
CL10137.Contig4_All	4716	362	3.373	138	1.2497	gi|47230025|emb|CAG10439.1|	1315.8	0	unnamed protein product [Tetraodon nigroviridis]	gi|50417144|gb|BC077145.1|	1174	0	Danio rerio DDEFL1 protein, mRNA (cDNA clone IMAGE:7149318), partial cds	sp|O43150|ASAP2_HUMAN	909	0	Arf-GAP with SH3 domain, ANK repeat and PH domain-containing protein 2 OS=Homo sapiens GN=ASAP2 PE=1 SV=3	SPAC26A3.10_2	88.6	9e-17	COG5347	GTPase-activating protein that regulates ARFs (ADP-ribosylation factors), involved in ARF-mediated vesicular transport	K12488	0	991	tgu:100220904	Arf-GAP with SH3 domain, ANK repeat and PH domain-containing protein	GO:0050794//regulation of cellular process;GO:0043085//positive regulation of catalytic activity	GO:0008047//enzyme activator activity;GO:0005515//protein binding	GO:0005737//cytoplasm;GO:0016020//membrane
CL10137.Contig5_All	4156	137	1.4485	41	0.4213	gi|47230025|emb|CAG10439.1|	908.3	0	unnamed protein product [Tetraodon nigroviridis]	gi|90652836|ref|NM_001039992.1|	252	1e-62	Danio rerio ArfGAP with SH3 domain, ankyrin repeat and PH domain 3 (asap3), mRNA	sp|O43150|ASAP2_HUMAN	624	4e-178	Arf-GAP with SH3 domain, ANK repeat and PH domain-containing protein 2 OS=Homo sapiens GN=ASAP2 PE=1 SV=3	SPAC26A3.10_2	88.6	8e-17	COG5347	GTPase-activating protein that regulates ARFs (ADP-ribosylation factors), involved in ARF-mediated vesicular transport	K12488	0	715	tgu:100220904	Arf-GAP with SH3 domain, ANK repeat and PH domain-containing protein	GO:0050790//regulation of catalytic activity	GO:0008047//enzyme activator activity;GO:0005515//protein binding	-
CL10137.Contig6_All	909	8	0.3867	1	0.047	gi|47230025|emb|CAG10439.1|	170.2	9e-41	unnamed protein product [Tetraodon nigroviridis]	gi|43823571|emb|AL935033.5|	180	7e-42	Zebrafish DNA sequence from clone CH211-160F23 in linkage group 17, complete sequence	sp|Q7SIG6|ASAP2_MOUSE	50.8	4e-06	Arf-GAP with SH3 domain, ANK repeat and PH domain-containing protein 2 OS=Mus musculus GN=Asap2 PE=1 SV=3	--	--	--	--	--	K12488	4e-13	75.9	tgu:100220904	Arf-GAP with SH3 domain, ANK repeat and PH domain-containing protein	-	-	-
CL10137.Contig7_All	679	4	0.2589	0	0	gi|47230025|emb|CAG10439.1|	225.3	1e-57	unnamed protein product [Tetraodon nigroviridis]	gi|43823571|emb|AL935033.5|	206	9e-50	Zebrafish DNA sequence from clone CH211-160F23 in linkage group 17, complete sequence	sp|O97902|ASAP1_BOVIN	168	1e-41	Arf-GAP with SH3 domain, ANK repeat and PH domain-containing protein 1 OS=Bos taurus GN=ASAP1 PE=1 SV=1	SPAC26A3.10_2	80.5	2e-15	COG5347	GTPase-activating protein that regulates ARFs (ADP-ribosylation factors), involved in ARF-mediated vesicular transport	K12488	2e-47	189	tgu:100220904	Arf-GAP with SH3 domain, ANK repeat and PH domain-containing protein	GO:0060271//cilium morphogenesis;GO:0050794//regulation of cellular process	GO:0046872//metal ion binding;GO:0005515//protein binding	-
CL10138.Contig1_All	240	16	2.9295	7	1.2457	--	--	--	--	--	--	--	--	--	--	--	--	--	--	--	--	--	--	--	--	--	--	-	-	-
CL10139.Contig1_All	554	4	0.3173	40	3.0836	gi|125832136|ref|XP_001344437.1|	72	1e-11	PREDICTED: legumain-like [Danio rerio]	gi|199434894|emb|CU855711.13|	71.9	3e-09	Zebrafish DNA sequence from clone CH73-283G7 in linkage group 12, complete sequence	--	--	--	--	--	--	--	--	--	K01369	2e-12	72	dre:100005129	legumain [EC:3.4.22.34]	-	-	-
CL1014.Contig1_All	209	0	0	2	0.4087	gi|326669952|ref|XP_689610.4|	54.3	1e-06	PREDICTED: sperm-associated antigen 17 [Danio rerio]	--	--	--	--	--	--	--	--	--	--	--	--	--	--	--	--	--	--	-	-	-
CL1014.Contig2_All	2625	142	2.3771	277	4.5068	gi|326669952|ref|XP_689610.4|	712.2	0	PREDICTED: sperm-associated antigen 17 [Danio rerio]	gi|326669951|ref|XM_684518.4|	603	1e-168	PREDICTED: Danio rerio si:dkey-208b23.5 (si:dkey-208b23.5), mRNA	sp|Q5S003|SPG17_MOUSE	355	2e-97	Sperm-associated antigen 17 OS=Mus musculus GN=Spag17 PE=1 SV=1	--	--	--	--	--	--	--	--	--	--	-	-	GO:0043229//intracellular organelle
CL10140.Contig1_All	264	6	0.9987	5	0.8089	--	--	--	--	gi|74268891|emb|CR759732.9|	73.8	3e-10	Zebrafish DNA sequence from clone DKEY-183E23 in linkage group 14, complete sequence	--	--	--	--	--	--	--	--	--	--	--	--	--	--	-	-	-
CL10140.Contig2_All	1368	45	1.4455	72	2.2478	--	--	--	--	gi|52546088|emb|CR456682.4|	113	2e-21	Zebrafish DNA sequence from clone CH211-32G19 in linkage group 13, complete sequence	--	--	--	--	--	--	--	--	--	--	--	--	--	--	-	-	-
CL10140.Contig3_All	2022	189	4.1074	255	5.3861	--	--	--	--	gi|375214839|gb|JN757132.1|	113	3e-21	Cyprinus carpio clone 644811 microsatellite sequence	--	--	--	--	--	--	--	--	--	--	--	--	--	--	-	-	-
CL10140.Contig4_All	229	6	1.1513	8	1.492	--	--	--	--	--	--	--	--	--	--	--	--	--	--	--	--	--	--	--	--	--	--	-	-	-
CL10140.Contig5_All	508	8	0.692	13	1.0929	--	--	--	--	gi|375187343|gb|JN729633.1|	61.9	2e-06	Cyprinus carpio clone 281581 microsatellite sequence	--	--	--	--	--	--	--	--	--	--	--	--	--	--	-	-	-
CL10141.Contig1_All	1352	155	5.0378	19	0.6002	gi|125887166|ref|XP_001331914.1|	738	0	PREDICTED: protein-glutamine gamma-glutamyltransferase K-like [Danio rerio]	gi|326679314|ref|XM_001331878.4|	983	0	PREDICTED: Danio rerio protein-glutamine gamma-glutamyltransferase K-like (LOC793448), mRNA	sp|P22758|TGM1_RABIT	397	4e-110	Protein-glutamine gamma-glutamyltransferase K OS=Oryctolagus cuniculus GN=TGM1 PE=2 SV=2	--	--	--	--	--	K05619	3e-134	479	dre:566581	transglutaminase 1 [EC:2.3.2.13]	GO:0009987//cellular process	GO:0016740//transferase activity	-
CL10141.Contig2_All	761	65	3.7533	54	3.0306	gi|125887166|ref|XP_001331914.1|	367.5	3e-100	PREDICTED: protein-glutamine gamma-glutamyltransferase K-like [Danio rerio]	gi|326679311|ref|XR_084525.3|	513	1e-142	PREDICTED: Danio rerio wu:fi67a10 (wu:fi67a10), miscRNA	sp|P22735|TGM1_HUMAN	200	3e-51	Protein-glutamine gamma-glutamyltransferase K OS=Homo sapiens GN=TGM1 PE=1 SV=4	--	--	--	--	--	K05619	1e-64	246	dre:566581	transglutaminase 1 [EC:2.3.2.13]	-	-	-
CL10142.Contig1_All	1255	6	0.2101	3	0.1021	gi|52219036|ref|NP_001004595.1|	58.2	1e-154	something about silencing protein 10 [Danio rerio] >gi|51859361|gb|AAH81603.1| Zgc:92127 [Danio rerio]	gi|52219035|ref|NM_001004595.1|	704	0	Danio rerio UTP3, small subunit (SSU) processome component, homolog (S. cerevisiae) (utp3), mRNA >gi|51859360|gb|BC081603.1| Danio rerio zgc:92127, mRNA (cDNA clone MGC:92127 IMAGE:7048763), complete cds	sp|Q6AXX4|SAS10_RAT	288	1e-86	Something about silencing protein 10 OS=Rattus norvegicus GN=Utp3 PE=2 SV=1	--	--	--	--	--	K14767	2e-155	514	dre:447856	U3 small nucleolar RNA-associated protein 3	GO:0007275//multicellular organismal development;GO:0016458//gene silencing	-	GO:0005730//nucleolus
CL10142.Contig2_All	1550	13	0.3685	29	0.7991	gi|52219036|ref|NP_001004595.1|	675.2	0	something about silencing protein 10 [Danio rerio] >gi|51859361|gb|AAH81603.1| Zgc:92127 [Danio rerio]	gi|52219035|ref|NM_001004595.1|	864	0	Danio rerio UTP3, small subunit (SSU) processome component, homolog (S. cerevisiae) (utp3), mRNA >gi|51859360|gb|BC081603.1| Danio rerio zgc:92127, mRNA (cDNA clone MGC:92127 IMAGE:7048763), complete cds	sp|Q6AXX4|SAS10_RAT	352	1e-96	Something about silencing protein 10 OS=Rattus norvegicus GN=Utp3 PE=2 SV=1	YDR060w	55.1	3e-07	COG5593	Nucleic-acid-binding protein possibly involved in ribosomal biogenesis	K14767	0	675	dre:447856	U3 small nucleolar RNA-associated protein 3	GO:0007275//multicellular organismal development;GO:0016458//gene silencing	-	GO:0005730//nucleolus
CL10142.Contig3_All	763	20	1.1518	18	1.0075	gi|52219036|ref|NP_001004595.1|	268.9	1e-70	something about silencing protein 10 [Danio rerio] >gi|51859361|gb|AAH81603.1| Zgc:92127 [Danio rerio]	gi|52219035|ref|NM_001004595.1|	406	1e-110	Danio rerio UTP3, small subunit (SSU) processome component, homolog (S. cerevisiae) (utp3), mRNA >gi|51859360|gb|BC081603.1| Danio rerio zgc:92127, mRNA (cDNA clone MGC:92127 IMAGE:7048763), complete cds	sp|Q9NQZ2|SAS10_HUMAN	174	2e-43	Something about silencing protein 10 OS=Homo sapiens GN=UTP3 PE=1 SV=1	--	--	--	--	--	K14767	2e-71	268	dre:447856	U3 small nucleolar RNA-associated protein 3	GO:0016458//gene silencing	-	GO:0005730//nucleolus
CL10143.Contig1_All	228	1	0.1927	5	0.9366	--	--	--	--	--	--	--	--	--	--	--	--	--	--	--	--	--	--	--	--	--	--	-	-	-
CL10143.Contig2_All	417	73	7.6925	46	4.7112	--	--	--	--	--	--	--	--	--	--	--	--	--	--	--	--	--	--	--	--	--	--	-	-	-
CL10144.Contig1_All	1059	24	0.9959	22	0.8872	gi|148235634|ref|NP_001082935.1|	625.5	1e-177	sterol regulatory element-binding protein 2 [Danio rerio] >gi|166979664|sp|A3KNA7.1|SRBP2_DANRE RecName: Full=Sterol regulatory element-binding protein 2; Short=SREBP-2; AltName: Full=Sterol regulatory element-binding transcription factor 2; Contains: RecName: Full=Processed sterol regulatory element-binding protein 2 >gi|126631260|gb|AAI33738.1| Zgc:158371 protein [Danio rerio]	gi|148235633|ref|NM_001089466.1|	997	0	Danio rerio sterol regulatory element binding transcription factor 2 (srebf2), mRNA >gi|126631259|gb|BC133737.1| Danio rerio zgc:158371, mRNA (cDNA clone MGC:158371 IMAGE:7064482), complete cds	sp|A3KNA7|SRBP2_DANRE	625	5e-179	Sterol regulatory element-binding protein 2 OS=Danio rerio GN=srebf2 PE=2 SV=1	--	--	--	--	--	K09107	2e-178	625	dre:100037309	sterol regulatory element-binding transcription factor 2	GO:0048519;GO:0008610//lipid biosynthetic process;GO:0007283//spermatogenesis;GO:0007568//aging;GO:0008203//cholesterol metabolic process;GO:0032368;GO:0042493//response to drug;GO:0010288//response to lead ion;GO:0045944//positive regulation of transcription from RNA polymerase II promoter;GO:0033993//response to lipid;GO:0009725//response to hormone stimulus	GO:0044212;GO:0043565//sequence-specific DNA binding;GO:0003682//chromatin binding	GO:0005792//microsome;GO:0016021//integral to membrane;GO:0005789//endoplasmic reticulum membrane;GO:0005794//Golgi apparatus;GO:0030425//dendrite;GO:0031410//cytoplasmic vesicle;GO:0005634//nucleus
CL10144.Contig2_All	3424	481	6.173	499	6.2242	gi|148235634|ref|NP_001082935.1|	1827.4	0	sterol regulatory element-binding protein 2 [Danio rerio] >gi|166979664|sp|A3KNA7.1|SRBP2_DANRE RecName: Full=Sterol regulatory element-binding protein 2; Short=SREBP-2; AltName: Full=Sterol regulatory element-binding transcription factor 2; Contains: RecName: Full=Processed sterol regulatory element-binding protein 2 >gi|126631260|gb|AAI33738.1| Zgc:158371 protein [Danio rerio]	gi|148235633|ref|NM_001089466.1|	2264	0	Danio rerio sterol regulatory element binding transcription factor 2 (srebf2), mRNA >gi|126631259|gb|BC133737.1| Danio rerio zgc:158371, mRNA (cDNA clone MGC:158371 IMAGE:7064482), complete cds	sp|A3KNA7|SRBP2_DANRE	1827	0	Sterol regulatory element-binding protein 2 OS=Danio rerio GN=srebf2 PE=2 SV=1	--	--	--	--	--	K09107	0	1827	dre:100037309	sterol regulatory element-binding transcription factor 2	GO:0010886//positive regulation of cholesterol storage;GO:0051716//cellular response to stimulus;GO:0008610//lipid biosynthetic process;GO:0090370;GO:0007283//spermatogenesis;GO:0007568//aging;GO:0008203//cholesterol metabolic process;GO:0055098//response to low density lipoprotein stimulus;GO:0072368;GO:0042493//response to drug;GO:0010288//response to lead ion;GO:0045944//positive regulation of…	GO:0008022//protein C-terminus binding;GO:0000978;GO:0000247//C-8 sterol isomerase activity;GO:0003682//chromatin binding;GO:0070888//E-box binding	GO:0005792//microsome;GO:0032937//SREBP-SCAP-Insig complex;GO:0005794//Golgi apparatus;GO:0030425//dendrite;GO:0031410//cytoplasmic vesicle;GO:0005634//nucleus
CL10144.Contig3_All	3431	45	0.5763	64	0.7967	gi|148235634|ref|NP_001082935.1|	1820.8	0	sterol regulatory element-binding protein 2 [Danio rerio] >gi|166979664|sp|A3KNA7.1|SRBP2_DANRE RecName: Full=Sterol regulatory element-binding protein 2; Short=SREBP-2; AltName: Full=Sterol regulatory element-binding transcription factor 2; Contains: RecName: Full=Processed sterol regulatory element-binding protein 2 >gi|126631260|gb|AAI33738.1| Zgc:158371 protein [Danio rerio]	gi|148235633|ref|NM_001089466.1|	2236	0	Danio rerio sterol regulatory element binding transcription factor 2 (srebf2), mRNA >gi|126631259|gb|BC133737.1| Danio rerio zgc:158371, mRNA (cDNA clone MGC:158371 IMAGE:7064482), complete cds	sp|A3KNA7|SRBP2_DANRE	1820	0	Sterol regulatory element-binding protein 2 OS=Danio rerio GN=srebf2 PE=2 SV=1	--	--	--	--	--	K09107	0	1820	dre:100037309	sterol regulatory element-binding transcription factor 2	GO:0010886//positive regulation of cholesterol storage;GO:0051716//cellular response to stimulus;GO:0008610//lipid biosynthetic process;GO:0090370;GO:0007283//spermatogenesis;GO:0007568//aging;GO:0008203//cholesterol metabolic process;GO:0055098//response to low density lipoprotein stimulus;GO:0072368;GO:0042493//response to drug;GO:0010288//response to lead ion;GO:0045944//positive regulation of…	GO:0008022//protein C-terminus binding;GO:0000978;GO:0000247//C-8 sterol isomerase activity;GO:0003682//chromatin binding;GO:0070888//E-box binding	GO:0005792//microsome;GO:0032937//SREBP-SCAP-Insig complex;GO:0005794//Golgi apparatus;GO:0030425//dendrite;GO:0031410//cytoplasmic vesicle;GO:0005634//nucleus
CL10144.Contig4_All	2553	35	0.6024	22	0.368	gi|148235634|ref|NP_001082935.1|	1252.3	0	sterol regulatory element-binding protein 2 [Danio rerio] >gi|166979664|sp|A3KNA7.1|SRBP2_DANRE RecName: Full=Sterol regulatory element-binding protein 2; Short=SREBP-2; AltName: Full=Sterol regulatory element-binding transcription factor 2; Contains: RecName: Full=Processed sterol regulatory element-binding protein 2 >gi|126631260|gb|AAI33738.1| Zgc:158371 protein [Danio rerio]	gi|148235633|ref|NM_001089466.1|	1332	0	Danio rerio sterol regulatory element binding transcription factor 2 (srebf2), mRNA >gi|126631259|gb|BC133737.1| Danio rerio zgc:158371, mRNA (cDNA clone MGC:158371 IMAGE:7064482), complete cds	sp|A3KNA7|SRBP2_DANRE	1252	0	Sterol regulatory element-binding protein 2 OS=Danio rerio GN=srebf2 PE=2 SV=1	--	--	--	--	--	K09107	0	1252	dre:100037309	sterol regulatory element-binding transcription factor 2	GO:0010886//positive regulation of cholesterol storage;GO:0090370;GO:0008203//cholesterol metabolic process;GO:0055098//response to low density lipoprotein stimulus;GO:0072368;GO:0045944//positive regulation of transcription from RNA polymerase II promoter	GO:0008022//protein C-terminus binding;GO:0000978;GO:0000247//C-8 sterol isomerase activity;GO:0070888//E-box binding	GO:0032937//SREBP-SCAP-Insig complex;GO:0005794//Golgi apparatus;GO:0031410//cytoplasmic vesicle;GO:0005634//nucleus
CL10144.Contig5_All	2437	32	0.577	19	0.333	gi|148235634|ref|NP_001082935.1|	1192.6	0	sterol regulatory element-binding protein 2 [Danio rerio] >gi|166979664|sp|A3KNA7.1|SRBP2_DANRE RecName: Full=Sterol regulatory element-binding protein 2; Short=SREBP-2; AltName: Full=Sterol regulatory element-binding transcription factor 2; Contains: RecName: Full=Processed sterol regulatory element-binding protein 2 >gi|126631260|gb|AAI33738.1| Zgc:158371 protein [Danio rerio]	gi|148235633|ref|NM_001089466.1|	1231	0	Danio rerio sterol regulatory element binding transcription factor 2 (srebf2), mRNA >gi|126631259|gb|BC133737.1| Danio rerio zgc:158371, mRNA (cDNA clone MGC:158371 IMAGE:7064482), complete cds	sp|A3KNA7|SRBP2_DANRE	1192	0	Sterol regulatory element-binding protein 2 OS=Danio rerio GN=srebf2 PE=2 SV=1	--	--	--	--	--	K09107	0	1192	dre:100037309	sterol regulatory element-binding transcription factor 2	GO:0010886//positive regulation of cholesterol storage;GO:0090370;GO:0008203//cholesterol metabolic process;GO:0055098//response to low density lipoprotein stimulus;GO:0072368;GO:0045944//positive regulation of transcription from RNA polymerase II promoter	GO:0008022//protein C-terminus binding;GO:0000978;GO:0000247//C-8 sterol isomerase activity;GO:0070888//E-box binding	GO:0032937//SREBP-SCAP-Insig complex;GO:0005794//Golgi apparatus;GO:0031410//cytoplasmic vesicle;GO:0005634//nucleus
CL10144.Contig6_All	2410	39	0.7111	46	0.8152	gi|148235634|ref|NP_001082935.1|	1196	0	sterol regulatory element-binding protein 2 [Danio rerio] >gi|166979664|sp|A3KNA7.1|SRBP2_DANRE RecName: Full=Sterol regulatory element-binding protein 2; Short=SREBP-2; AltName: Full=Sterol regulatory element-binding transcription factor 2; Contains: RecName: Full=Processed sterol regulatory element-binding protein 2 >gi|126631260|gb|AAI33738.1| Zgc:158371 protein [Danio rerio]	gi|148235633|ref|NM_001089466.1|	1231	0	Danio rerio sterol regulatory element binding transcription factor 2 (srebf2), mRNA >gi|126631259|gb|BC133737.1| Danio rerio zgc:158371, mRNA (cDNA clone MGC:158371 IMAGE:7064482), complete cds	sp|A3KNA7|SRBP2_DANRE	1196	0	Sterol regulatory element-binding protein 2 OS=Danio rerio GN=srebf2 PE=2 SV=1	--	--	--	--	--	K09107	0	1196	dre:100037309	sterol regulatory element-binding transcription factor 2	GO:0010886//positive regulation of cholesterol storage;GO:0090370;GO:0008203//cholesterol metabolic process;GO:0055098//response to low density lipoprotein stimulus;GO:0072368;GO:0045944//positive regulation of transcription from RNA polymerase II promoter	GO:0008022//protein C-terminus binding;GO:0000978;GO:0000247//C-8 sterol isomerase activity;GO:0070888//E-box binding	GO:0032937//SREBP-SCAP-Insig complex;GO:0005794//Golgi apparatus;GO:0031410//cytoplasmic vesicle;GO:0005634//nucleus
CL10144.Contig7_All	1721	26	0.6639	14	0.3474	gi|148235634|ref|NP_001082935.1|	911.8	0	sterol regulatory element-binding protein 2 [Danio rerio] >gi|166979664|sp|A3KNA7.1|SRBP2_DANRE RecName: Full=Sterol regulatory element-binding protein 2; Short=SREBP-2; AltName: Full=Sterol regulatory element-binding transcription factor 2; Contains: RecName: Full=Processed sterol regulatory element-binding protein 2 >gi|126631260|gb|AAI33738.1| Zgc:158371 protein [Danio rerio]	gi|148235633|ref|NM_001089466.1|	1195	0	Danio rerio sterol regulatory element binding transcription factor 2 (srebf2), mRNA >gi|126631259|gb|BC133737.1| Danio rerio zgc:158371, mRNA (cDNA clone MGC:158371 IMAGE:7064482), complete cds	sp|A3KNA7|SRBP2_DANRE	911	0	Sterol regulatory element-binding protein 2 OS=Danio rerio GN=srebf2 PE=2 SV=1	--	--	--	--	--	K09107	0	911	dre:100037309	sterol regulatory element-binding transcription factor 2	GO:0008203//cholesterol metabolic process;GO:0006355//regulation of transcription, DNA-dependent	GO:0003677//DNA binding	GO:0005794//Golgi apparatus;GO:0016021//integral to membrane;GO:0005634//nucleus;GO:0031410//cytoplasmic vesicle;GO:0005783//endoplasmic reticulum
CL10145.Contig1_All	220	15	2.9961	15	2.9119	--	--	--	--	gi|375219624|gb|JN761915.1|	79.8	4e-12	Cyprinus carpio clone 691438 microsatellite sequence	--	--	--	--	--	--	--	--	--	--	--	--	--	--	-	-	-
CL10145.Contig2_All	297	4	0.5918	17	2.4446	--	--	--	--	gi|375205313|gb|JN747603.1|	75.8	9e-11	Cyprinus carpio clone 528425 microsatellite sequence	--	--	--	--	--	--	--	--	--	--	--	--	--	--	-	-	-
CL10146.Contig1_All	1323	29	0.9632	28	0.9039	gi|120538694|gb|AAI29460.1|	499.2	1e-139	Src homology 2 domain containing transforming protein D [Danio rerio]	gi|67677892|gb|BC097175.1|	1215	0	Danio rerio cDNA clone IMAGE:7449907	sp|Q96IW2|SHD_HUMAN	342	8e-94	SH2 domain-containing adapter protein D OS=Homo sapiens GN=SHD PE=2 SV=1	--	--	--	--	--	K04364	6e-09	62.8	phu:Phum_PHUM423150	growth factor receptor-binding protein 2	-	-	-
CL10146.Contig2_All	1553	9	0.2547	20	0.55	gi|120538694|gb|AAI29460.1|	500	1e-139	Src homology 2 domain containing transforming protein D [Danio rerio]	gi|67677892|gb|BC097175.1|	1132	0	Danio rerio cDNA clone IMAGE:7449907	sp|Q96IW2|SHD_HUMAN	342	2e-93	SH2 domain-containing adapter protein D OS=Homo sapiens GN=SHD PE=2 SV=1	--	--	--	--	--	K04364	4e-09	63.5	phu:Phum_PHUM423150	growth factor receptor-binding protein 2	-	-	-
CL10146.Contig3_All	1300	5	0.169	12	0.3942	gi|120538694|gb|AAI29460.1|	389.4	1e-106	Src homology 2 domain containing transforming protein D [Danio rerio]	gi|67677892|gb|BC097175.1|	862	0	Danio rerio cDNA clone IMAGE:7449907	sp|Q96IW2|SHD_HUMAN	271	2e-72	SH2 domain-containing adapter protein D OS=Homo sapiens GN=SHD PE=2 SV=1	--	--	--	--	--	K13172	4e-06	53.5	acs:100551555	serine/arginine repetitive matrix protein 2	-	-	-
CL10147.Contig1_All	1971	332	7.4017	544	11.7876	gi|139948733|ref|NP_001077310.1|	710.3	0	pantothenate kinase 1 [Danio rerio] >gi|124481665|gb|AAI33150.1| Pank1b protein [Danio rerio]	gi|139948732|ref|NM_001083841.1|	1550	0	Danio rerio pantothenate kinase 1b (pank1b), mRNA >gi|124481664|gb|BC133149.1| Danio rerio pantothenate kinase 1b, mRNA (cDNA clone MGC:158746 IMAGE:7440301), complete cds	sp|Q8TE04|PANK1_HUMAN	661	0	Pantothenate kinase 1 OS=Homo sapiens GN=PANK1 PE=1 SV=2	SPBC4B4.01c	211	5e-54	COG5146	Pantothenate kinase, acetyl-CoA regulated	K09680	0	710	dre:565059	type II pantothenate kinase [EC:2.7.1.33]	GO:0015937//coenzyme A biosynthetic process;GO:0015939//pantothenate metabolic process	GO:0005524//ATP binding;GO:0004594//pantothenate kinase activity	GO:0005829//cytosol;GO:0005730//nucleolus
CL10147.Contig2_All	4514	1588	15.4586	2024	19.1497	gi|139948733|ref|NP_001077310.1|	880.2	0	pantothenate kinase 1 [Danio rerio] >gi|124481665|gb|AAI33150.1| Pank1b protein [Danio rerio]	gi|139948732|ref|NM_001083841.1|	1931	0	Danio rerio pantothenate kinase 1b (pank1b), mRNA >gi|124481664|gb|BC133149.1| Danio rerio pantothenate kinase 1b, mRNA (cDNA clone MGC:158746 IMAGE:7440301), complete cds	sp|Q8TE04|PANK1_HUMAN	704	0	Pantothenate kinase 1 OS=Homo sapiens GN=PANK1 PE=1 SV=2	SPBC4B4.01c	207	1e-52	COG5146	Pantothenate kinase, acetyl-CoA regulated	K09680	0	880	dre:565059	type II pantothenate kinase [EC:2.7.1.33]	GO:0015937//coenzyme A biosynthetic process;GO:0015939//pantothenate metabolic process	GO:0005524//ATP binding;GO:0004594//pantothenate kinase activity	GO:0005829//cytosol;GO:0005730//nucleolus
CL10147.Contig3_All	916	51	2.4466	21	0.9791	gi|47087313|ref|NP_998645.1|	504.6	2e-141	pantothenate kinase 3 [Danio rerio] >gi|32766580|gb|AAH54910.1| Zgc:63556 [Danio rerio]	gi|47087312|ref|NM_213480.1|	835	0	Danio rerio pantothenate kinase 1a (pank1a), mRNA >gi|32766579|gb|BC054910.1| Danio rerio zgc:63556, mRNA (cDNA clone MGC:63556 IMAGE:3817418), complete cds	sp|Q8TE04|PANK1_HUMAN	447	2e-125	Pantothenate kinase 1 OS=Homo sapiens GN=PANK1 PE=1 SV=2	SPBC4B4.01c	121	2e-27	COG5146	Pantothenate kinase, acetyl-CoA regulated	K09680	7e-130	463	dre:565059	type II pantothenate kinase [EC:2.7.1.33]	GO:0015937//coenzyme A biosynthetic process;GO:0015939//pantothenate metabolic process	GO:0005524//ATP binding;GO:0004594//pantothenate kinase activity	GO:0005829//cytosol;GO:0005730//nucleolus;GO:0071944
CL10148.Contig1_All	307	2	0.2863	6	0.8347	gi|326678026|ref|XP_003200964.1|	55.5	7e-07	PREDICTED: protein MRVI1-like [Danio rerio]	--	--	--	--	--	--	--	--	--	--	--	--	--	--	--	--	--	--	-	-	-
CL10148.Contig2_All	232	6	1.1364	12	2.2091	--	--	--	--	gi|326678025|ref|XM_003200916.1|	60	4e-06	PREDICTED: Danio rerio protein MRVI1-like (LOC100535246), mRNA	--	--	--	--	--	--	--	--	--	--	--	--	--	--	-	-	-
CL10148.Contig3_All	1204	37	1.3504	79	2.8023	gi|326678026|ref|XP_003200964.1|	21.6	3e-11	PREDICTED: protein MRVI1-like [Danio rerio]	gi|326678025|ref|XM_003200916.1|	426	1e-116	PREDICTED: Danio rerio protein MRVI1-like (LOC100535246), mRNA	sp|Q12912|LRMP_HUMAN	98.2	3e-20	Lymphoid-restricted membrane protein OS=Homo sapiens GN=LRMP PE=1 SV=3	--	--	--	--	--	K12337	2e-16	87.8	tgu:100226740	inositol 1,4,5-triphosphate receptor-associated cGMP kinase substrate	GO:0016192//vesicle-mediated transport;GO:0009987//cellular process	-	GO:0044464//cell part;GO:0016021//integral to membrane
CL10148.Contig4_All	268	9	1.4757	6	0.9562	--	--	--	--	--	--	--	--	--	--	--	--	--	--	--	--	--	--	--	--	--	--	-	-	-
CL10149.Contig1_All	1097	4	0.1602	21	0.8176	--	--	--	--	--	--	--	--	--	--	--	--	--	--	--	--	--	--	--	--	--	--	-	-	-
CL10149.Contig2_All	1014	9	0.39	32	1.3478	--	--	--	--	--	--	--	--	--	--	--	--	--	--	--	--	--	--	--	--	--	--	-	-	-
CL1015.Contig10_All	2048	7	0.1502	2	0.0417	gi|41152404|ref|NP_956245.1|	573.5	1e-161	cyclin-C [Danio rerio] >gi|37681751|gb|AAQ97753.1| cyclin C [Danio rerio] >gi|38174280|gb|AAH60903.1| Zgc:73078 protein [Danio rerio] >gi|38426866|gb|AAR20478.1| cyclin C [Danio rerio]	gi|37681750|gb|AY398320.1|	1328	0	Danio rerio clone RK142A1F07 cyclin C (CCNC) mRNA, complete cds	sp|P55168|CCNC_CHICK	556	5e-158	Cyclin-C OS=Gallus gallus GN=CCNC PE=3 SV=1	YNL025c	128	4e-29	COG5333	Cdk activating kinase (CAK)/RNA polymerase II transcription initiation/nucleotide excision repair factor TFIIH/TFIIK, cyclin H subunit	K15161	2e-162	573	dre:335429	cyclin C	GO:0006355//regulation of transcription, DNA-dependent;GO:0000079//regulation of cyclin-dependent protein kinase activity	GO:0019901//protein kinase binding	GO:0016591//DNA-directed RNA polymerase II, holoenzyme;GO:0016592//mediator complex
CL1015.Contig11_All	407	11	1.1876	10	1.0493	gi|348506704|ref|XP_003440898.1|	155.6	5e-37	PREDICTED: cyclin-C-like [Oreochromis niloticus]	gi|37681750|gb|AY398320.1|	377	1e-101	Danio rerio clone RK142A1F07 cyclin C (CCNC) mRNA, complete cds	sp|Q28F72|CCNC_XENTR	150	6e-37	Cyclin-C OS=Xenopus tropicalis GN=ccnc PE=2 SV=1	--	--	--	--	--	K15161	7e-38	155	dre:335429	cyclin C	GO:0006355//regulation of transcription, DNA-dependent;GO:0000079//regulation of cyclin-dependent protein kinase activity	GO:0019901//protein kinase binding	GO:0016591//DNA-directed RNA polymerase II, holoenzyme;GO:0016592//mediator complex
CL1015.Contig1_All	2206	0	0	0	0	gi|41152404|ref|NP_956245.1|	100.9	2e-19	cyclin-C [Danio rerio] >gi|37681751|gb|AAQ97753.1| cyclin C [Danio rerio] >gi|38174280|gb|AAH60903.1| Zgc:73078 protein [Danio rerio] >gi|38426866|gb|AAR20478.1| cyclin C [Danio rerio]	gi|37681750|gb|AY398320.1|	1102	0	Danio rerio clone RK142A1F07 cyclin C (CCNC) mRNA, complete cds	sp|P55168|CCNC_CHICK	465	2e-130	Cyclin-C OS=Gallus gallus GN=CCNC PE=3 SV=1	YNL025c	117	6e-26	COG5333	Cdk activating kinase (CAK)/RNA polymerase II transcription initiation/nucleotide excision repair factor TFIIH/TFIIK, cyclin H subunit	K15161	1e-133	477	dre:335429	cyclin C	GO:0006355//regulation of transcription, DNA-dependent;GO:0000079//regulation of cyclin-dependent protein kinase activity	GO:0019901//protein kinase binding	GO:0016591//DNA-directed RNA polymerase II, holoenzyme;GO:0016592//mediator complex
CL1015.Contig2_All	284	4	0.6189	4	0.6015	gi|348506704|ref|XP_003440898.1|	100.9	1e-20	PREDICTED: cyclin-C-like [Oreochromis niloticus]	gi|37681750|gb|AY398320.1|	236	4e-59	Danio rerio clone RK142A1F07 cyclin C (CCNC) mRNA, complete cds	sp|Q28F72|CCNC_XENTR	96.3	1e-20	Cyclin-C OS=Xenopus tropicalis GN=ccnc PE=2 SV=1	--	--	--	--	--	K15161	2e-21	100	dre:335429	cyclin C	GO:0006355//regulation of transcription, DNA-dependent;GO:0000079//regulation of cyclin-dependent protein kinase activity	GO:0019901//protein kinase binding	GO:0016591//DNA-directed RNA polymerase II, holoenzyme;GO:0016592//mediator complex
CL1015.Contig3_All	2286	5	0.0961	1	0.0187	gi|41152404|ref|NP_956245.1|	573.5	1e-161	cyclin-C [Danio rerio] >gi|37681751|gb|AAQ97753.1| cyclin C [Danio rerio] >gi|38174280|gb|AAH60903.1| Zgc:73078 protein [Danio rerio] >gi|38426866|gb|AAR20478.1| cyclin C [Danio rerio]	gi|37681750|gb|AY398320.1|	1328	0	Danio rerio clone RK142A1F07 cyclin C (CCNC) mRNA, complete cds	sp|P55168|CCNC_CHICK	556	5e-158	Cyclin-C OS=Gallus gallus GN=CCNC PE=3 SV=1	YNL025c	128	5e-29	COG5333	Cdk activating kinase (CAK)/RNA polymerase II transcription initiation/nucleotide excision repair factor TFIIH/TFIIK, cyclin H subunit	K15161	2e-162	573	dre:335429	cyclin C	GO:0006355//regulation of transcription, DNA-dependent;GO:0000079//regulation of cyclin-dependent protein kinase activity	GO:0019901//protein kinase binding	GO:0016591//DNA-directed RNA polymerase II, holoenzyme;GO:0016592//mediator complex
CL1015.Contig4_All	2444	9	0.1618	7	0.1223	gi|41152404|ref|NP_956245.1|	100.9	2e-19	cyclin-C [Danio rerio] >gi|37681751|gb|AAQ97753.1| cyclin C [Danio rerio] >gi|38174280|gb|AAH60903.1| Zgc:73078 protein [Danio rerio] >gi|38426866|gb|AAR20478.1| cyclin C [Danio rerio]	gi|37681750|gb|AY398320.1|	1102	0	Danio rerio clone RK142A1F07 cyclin C (CCNC) mRNA, complete cds	sp|P55168|CCNC_CHICK	465	2e-130	Cyclin-C OS=Gallus gallus GN=CCNC PE=3 SV=1	YNL025c	117	7e-26	COG5333	Cdk activating kinase (CAK)/RNA polymerase II transcription initiation/nucleotide excision repair factor TFIIH/TFIIK, cyclin H subunit	K15161	2e-133	477	dre:335429	cyclin C	GO:0006355//regulation of transcription, DNA-dependent;GO:0000079//regulation of cyclin-dependent protein kinase activity	GO:0019901//protein kinase binding	GO:0016591//DNA-directed RNA polymerase II, holoenzyme;GO:0016592//mediator complex
CL1015.Contig5_All	2157	20	0.4074	13	0.2574	gi|41152404|ref|NP_956245.1|	548.1	5e-154	cyclin-C [Danio rerio] >gi|37681751|gb|AAQ97753.1| cyclin C [Danio rerio] >gi|38174280|gb|AAH60903.1| Zgc:73078 protein [Danio rerio] >gi|38426866|gb|AAR20478.1| cyclin C [Danio rerio]	gi|37681750|gb|AY398320.1|	1257	0	Danio rerio clone RK142A1F07 cyclin C (CCNC) mRNA, complete cds	sp|P55168|CCNC_CHICK	531	2e-150	Cyclin-C OS=Gallus gallus GN=CCNC PE=3 SV=1	YNL025c	121	6e-27	COG5333	Cdk activating kinase (CAK)/RNA polymerase II transcription initiation/nucleotide excision repair factor TFIIH/TFIIK, cyclin H subunit	K15161	9e-155	548	dre:335429	cyclin C	GO:0006355//regulation of transcription, DNA-dependent;GO:0000079//regulation of cyclin-dependent protein kinase activity	GO:0019901//protein kinase binding	GO:0016591//DNA-directed RNA polymerase II, holoenzyme;GO:0016592//mediator complex
CL1015.Contig6_All	2245	5	0.0979	8	0.1522	gi|41152404|ref|NP_956245.1|	573.5	1e-161	cyclin-C [Danio rerio] >gi|37681751|gb|AAQ97753.1| cyclin C [Danio rerio] >gi|38174280|gb|AAH60903.1| Zgc:73078 protein [Danio rerio] >gi|38426866|gb|AAR20478.1| cyclin C [Danio rerio]	gi|37681750|gb|AY398320.1|	1328	0	Danio rerio clone RK142A1F07 cyclin C (CCNC) mRNA, complete cds	sp|P55168|CCNC_CHICK	556	5e-158	Cyclin-C OS=Gallus gallus GN=CCNC PE=3 SV=1	YNL025c	128	5e-29	COG5333	Cdk activating kinase (CAK)/RNA polymerase II transcription initiation/nucleotide excision repair factor TFIIH/TFIIK, cyclin H subunit	K15161	2e-162	573	dre:335429	cyclin C	GO:0006355//regulation of transcription, DNA-dependent;GO:0000079//regulation of cyclin-dependent protein kinase activity	GO:0019901//protein kinase binding	GO:0016591//DNA-directed RNA polymerase II, holoenzyme;GO:0016592//mediator complex
CL1015.Contig7_All	2262	0	0	0	0	gi|41152404|ref|NP_956245.1|	573.5	1e-161	cyclin-C [Danio rerio] >gi|37681751|gb|AAQ97753.1| cyclin C [Danio rerio] >gi|38174280|gb|AAH60903.1| Zgc:73078 protein [Danio rerio] >gi|38426866|gb|AAR20478.1| cyclin C [Danio rerio]	gi|37681750|gb|AY398320.1|	1328	0	Danio rerio clone RK142A1F07 cyclin C (CCNC) mRNA, complete cds	sp|P55168|CCNC_CHICK	556	5e-158	Cyclin-C OS=Gallus gallus GN=CCNC PE=3 SV=1	YNL025c	128	5e-29	COG5333	Cdk activating kinase (CAK)/RNA polymerase II transcription initiation/nucleotide excision repair factor TFIIH/TFIIK, cyclin H subunit	K15161	2e-162	573	dre:335429	cyclin C	GO:0006355//regulation of transcription, DNA-dependent;GO:0000079//regulation of cyclin-dependent protein kinase activity	GO:0019901//protein kinase binding	GO:0016591//DNA-directed RNA polymerase II, holoenzyme;GO:0016592//mediator complex
CL1015.Contig8_All	2173	1	0.0202	0	0	gi|41152404|ref|NP_956245.1|	548.1	5e-154	cyclin-C [Danio rerio] >gi|37681751|gb|AAQ97753.1| cyclin C [Danio rerio] >gi|38174280|gb|AAH60903.1| Zgc:73078 protein [Danio rerio] >gi|38426866|gb|AAR20478.1| cyclin C [Danio rerio]	gi|37681750|gb|AY398320.1|	1257	0	Danio rerio clone RK142A1F07 cyclin C (CCNC) mRNA, complete cds	sp|P55168|CCNC_CHICK	531	2e-150	Cyclin-C OS=Gallus gallus GN=CCNC PE=3 SV=1	YNL025c	121	6e-27	COG5333	Cdk activating kinase (CAK)/RNA polymerase II transcription initiation/nucleotide excision repair factor TFIIH/TFIIK, cyclin H subunit	K15161	9e-155	548	dre:335429	cyclin C	GO:0006355//regulation of transcription, DNA-dependent;GO:0000079//regulation of cyclin-dependent protein kinase activity	GO:0019901//protein kinase binding	GO:0016591//DNA-directed RNA polymerase II, holoenzyme;GO:0016592//mediator complex
CL1015.Contig9_All	313	0	0	0	0	gi|348506704|ref|XP_003440898.1|	130.2	2e-29	PREDICTED: cyclin-C-like [Oreochromis niloticus]	gi|37681750|gb|AY398320.1|	305	5e-80	Danio rerio clone RK142A1F07 cyclin C (CCNC) mRNA, complete cds	sp|Q28F72|CCNC_XENTR	125	2e-29	Cyclin-C OS=Xenopus tropicalis GN=ccnc PE=2 SV=1	--	--	--	--	--	K15161	3e-30	130	dre:335429	cyclin C	GO:0006355//regulation of transcription, DNA-dependent;GO:0000079//regulation of cyclin-dependent protein kinase activity	GO:0019901//protein kinase binding	GO:0016591//DNA-directed RNA polymerase II, holoenzyme;GO:0016592//mediator complex
CL10150.Contig1_All	363	90	10.8948	143	16.8245	--	--	--	--	gi|28610544|emb|AL845314.10|	71.9	2e-09	Zebrafish DNA sequence from clone CH211-153N11 in linkage group 20 Contains the 3' end of the gene for a novel protein similar to mouse and human discoidin CUB and LCCL domain containing and three CpG islands, complete sequence	--	--	--	--	--	--	--	--	--	--	--	--	--	--	-	-	-
CL10150.Contig2_All	333	26	3.4309	20	2.5651	--	--	--	--	gi|156616259|emb|CR387932.20|	69.9	6e-09	Zebrafish DNA sequence from clone CH211-272B8 in linkage group 15, complete sequence	--	--	--	--	--	--	--	--	--	--	--	--	--	--	-	-	-
CL10151.Contig1_All	2007	343	7.5098	238	5.0646	gi|41054721|ref|NP_955830.1|	679.9	0	RNA 3&apos;-terminal phosphate cyclase [Danio rerio] >gi|28279271|gb|AAH46087.1| RNA terminal phosphate cyclase domain 1 [Danio rerio] >gi|37681929|gb|AAQ97842.1| RTC domain containing 1 [Danio rerio]	gi|28279270|gb|BC046087.1|	1312	0	Danio rerio RNA terminal phosphate cyclase domain 1, mRNA (cDNA clone MGC:56339 IMAGE:5603935), complete cds	sp|Q4R3J0|RTC1_MACFA	561	2e-159	RNA 3'-terminal phosphate cyclase OS=Macaca fascicularis GN=RTCD1 PE=2 SV=1	PAE3596	239	1e-62	COG0430	RNA 3'-terminal phosphate cyclase	K01974	0	679	dre:321129	RNA 3'-terminal phosphate cyclase [EC:6.5.1.4]	GO:0006396//RNA processing	GO:0003723//RNA binding;GO:0005524//ATP binding;GO:0003963//RNA-3'-phosphate cyclase activity	GO:0005654//nucleoplasm
CL10151.Contig2_All	1985	243	5.3793	222	4.7765	gi|41054721|ref|NP_955830.1|	681.8	0	RNA 3&apos;-terminal phosphate cyclase [Danio rerio] >gi|28279271|gb|AAH46087.1| RNA terminal phosphate cyclase domain 1 [Danio rerio] >gi|37681929|gb|AAQ97842.1| RTC domain containing 1 [Danio rerio]	gi|28279270|gb|BC046087.1|	1318	0	Danio rerio RNA terminal phosphate cyclase domain 1, mRNA (cDNA clone MGC:56339 IMAGE:5603935), complete cds	sp|Q4R3J0|RTC1_MACFA	561	2e-159	RNA 3'-terminal phosphate cyclase OS=Macaca fascicularis GN=RTCD1 PE=2 SV=1	PAE3596	240	7e-63	COG0430	RNA 3'-terminal phosphate cyclase	K01974	0	681	dre:321129	RNA 3'-terminal phosphate cyclase [EC:6.5.1.4]	GO:0006396//RNA processing	GO:0003723//RNA binding;GO:0005524//ATP binding;GO:0003963//RNA-3'-phosphate cyclase activity	GO:0005654//nucleoplasm
CL10151.Contig3_All	239	10	1.8386	6	1.0722	--	--	--	--	gi|28279270|gb|BC046087.1|	79.8	4e-12	Danio rerio RNA terminal phosphate cyclase domain 1, mRNA (cDNA clone MGC:56339 IMAGE:5603935), complete cds	--	--	--	--	--	--	--	--	--	--	--	--	--	--	-	-	-
CL10152.Contig1_All	392	16	1.7936	7	0.7627	gi|326677223|ref|XP_693010.4|	187.6	1e-46	PREDICTED: scavenger receptor class A member 3 [Danio rerio]	gi|326677222|ref|XM_687918.4|	196	5e-47	PREDICTED: Danio rerio si:dkey-217m5.5 (si:dkey-217m5.5), mRNA	sp|Q6AZY7|SCAR3_HUMAN	94.4	6e-20	Scavenger receptor class A member 3 OS=Homo sapiens GN=SCARA3 PE=2 SV=1	--	--	--	--	--	--	--	--	--	--	-	-	-
CL10152.Contig2_All	1420	358	11.0784	55	1.6542	gi|326677223|ref|XP_693010.4|	629	1e-178	PREDICTED: scavenger receptor class A member 3 [Danio rerio]	gi|326677222|ref|XM_687918.4|	1011	0	PREDICTED: Danio rerio si:dkey-217m5.5 (si:dkey-217m5.5), mRNA	sp|Q6AZY7|SCAR3_HUMAN	333	6e-91	Scavenger receptor class A member 3 OS=Homo sapiens GN=SCARA3 PE=2 SV=1	--	--	--	--	--	K10062	1e-36	154	xtr:100379961	collectin sub-family member 12	-	-	-
CL10153.Contig1_All	1704	45	1.1604	44	1.1028	gi|57525672|ref|NP_001003615.1|	82.4	9e-82	28S ribosomal protein S23, mitochondrial [Danio rerio] >gi|50417261|gb|AAH77090.1| Mitochondrial ribosomal protein S23 [Danio rerio]	gi|57525671|ref|NM_001003615.1|	349	2e-92	Danio rerio mitochondrial ribosomal protein S23 (mrps23), nuclear gene encoding mitochondrial protein, mRNA >gi|50417260|gb|BC077090.1| Danio rerio mitochondrial ribosomal protein S23, mRNA (cDNA clone MGC:100967 IMAGE:7147769), complete cds	sp|Q8VE22|RT23_MOUSE	163	1e-39	28S ribosomal protein S23, mitochondrial OS=Mus musculus GN=Mrps23 PE=2 SV=1	--	--	--	--	--	--	--	--	--	--	GO:0006412//translation	GO:0003735//structural constituent of ribosome	GO:0005763//mitochondrial small ribosomal subunit;GO:0031965//nuclear membrane;GO:0045111//intermediate filament cytoskeleton
CL10153.Contig2_All	1632	112	3.0156	116	3.0356	gi|57525672|ref|NP_001003615.1|	323.9	1e-86	28S ribosomal protein S23, mitochondrial [Danio rerio] >gi|50417261|gb|AAH77090.1| Mitochondrial ribosomal protein S23 [Danio rerio]	gi|57525671|ref|NM_001003615.1|	490	1e-134	Danio rerio mitochondrial ribosomal protein S23 (mrps23), nuclear gene encoding mitochondrial protein, mRNA >gi|50417260|gb|BC077090.1| Danio rerio mitochondrial ribosomal protein S23, mRNA (cDNA clone MGC:100967 IMAGE:7147769), complete cds	sp|Q9Y3D9|RT23_HUMAN	168	3e-41	28S ribosomal protein S23, mitochondrial OS=Homo sapiens GN=MRPS23 PE=1 SV=2	--	--	--	--	--	--	--	--	--	--	GO:0006412//translation	GO:0003735//structural constituent of ribosome	GO:0005763//mitochondrial small ribosomal subunit;GO:0031965//nuclear membrane;GO:0045111//intermediate filament cytoskeleton
CL10154.Contig1_All	1112	793	31.3365	0	0	gi|123704971|ref|NP_001074061.1|	254.6	5e-66	paired box protein Pax-1 [Danio rerio] >gi|120538212|gb|AAI29449.1| Zgc:158781 [Danio rerio]	gi|123704970|ref|NM_001080592.1|	404	1e-109	Danio rerio paired box 1a (pax1a), mRNA >gi|120538211|gb|BC129448.1| Danio rerio zgc:158781, mRNA (cDNA clone MGC:158781 IMAGE:8101841), complete cds	sp|P15863|PAX1_HUMAN	137	3e-32	Paired box protein Pax-1 OS=Homo sapiens GN=PAX1 PE=2 SV=4	--	--	--	--	--	K09382	8e-67	254	dre:564359	paired box protein 1/9	GO:0006355//regulation of transcription, DNA-dependent;GO:0001501//skeletal system development;GO:0048534;GO:0006366//transcription from RNA polymerase II promoter	GO:0003677//DNA binding	GO:0005634//nucleus
CL10154.Contig2_All	1811	2572	62.4072	1	0.0236	gi|123704971|ref|NP_001074061.1|	664.8	0	paired box protein Pax-1 [Danio rerio] >gi|120538212|gb|AAI29449.1| Zgc:158781 [Danio rerio]	gi|123704970|ref|NM_001080592.1|	1263	0	Danio rerio paired box 1a (pax1a), mRNA >gi|120538211|gb|BC129448.1| Danio rerio zgc:158781, mRNA (cDNA clone MGC:158781 IMAGE:8101841), complete cds	sp|P09084|PAX1_MOUSE	489	6e-138	Paired box protein Pax-1 OS=Mus musculus GN=Pax1 PE=1 SV=4	--	--	--	--	--	K09382	0	664	dre:564359	paired box protein 1/9	GO:0048538//thymus development;GO:0045944//positive regulation of transcription from RNA polymerase II promoter;GO:0061056;GO:0060349//bone morphogenesis;GO:0060017//parathyroid gland development;GO:0008283//cell proliferation;GO:0001756//somitogenesis;GO:0043367//CD4-positive, alpha beta T cell differentiation;GO:0043374//CD8-positive, alpha-beta T cell differentiation	GO:0003677//DNA binding;GO:0003700//transcription factor activity	GO:0005667//transcription factor complex
CL10155.Contig1_All	407	3	0.3239	9	0.9444	gi|326680813|ref|XP_003201633.1|	120.2	2e-26	PREDICTED: hypothetical protein LOC100149669 [Danio rerio]	gi|156764006|emb|CT027578.11|	151	3e-33	Zebrafish DNA sequence from clone DKEY-247I3 in linkage group 14, complete sequence	--	--	--	--	--	--	--	--	--	--	--	--	--	--	-	-	-
CL10156.Contig1_All	731	7	0.4208	43	2.5123	gi|348500822|ref|XP_003437971.1|	117.5	5e-25	PREDICTED: protein FAM194A-like [Oreochromis niloticus]	gi|322495796|emb|FQ377604.3|	280	8e-72	Zebrafish DNA sequence from clone CH1073-281C9 in linkage group 2, complete sequence	sp|Q7L0X2|F194A_HUMAN	94	3e-19	Protein FAM194A OS=Homo sapiens GN=FAM194A PE=2 SV=1	--	--	--	--	--	--	--	--	--	--	-	-	-
CL10156.Contig2_All	518	0	0	35	2.8857	gi|224061156|ref|XP_002187904.1|	149.4	5e-35	PREDICTED: hypothetical protein [Taeniopygia guttata]	gi|322495796|emb|FQ377604.3|	240	5e-60	Zebrafish DNA sequence from clone CH1073-281C9 in linkage group 2, complete sequence	sp|Q7L0X2|F194A_HUMAN	127	9e-30	Protein FAM194A OS=Homo sapiens GN=FAM194A PE=2 SV=1	--	--	--	--	--	--	--	--	--	--	-	-	-
CL10157.Contig1_All	507	28	2.4268	7	0.5897	--	--	--	--	gi|375196691|gb|JN738981.1|	202	1e-48	Cyprinus carpio clone 408939 microsatellite sequence	--	--	--	--	--	--	--	--	--	--	--	--	--	--	-	-	-
CL10158.Contig1_All	701	3	0.1881	2	0.1219	gi|326674057|ref|XP_002664603.2|	369.8	5e-101	PREDICTED: serine-protein kinase ATM, partial [Danio rerio]	gi|326674056|ref|XM_002664557.2|	741	0	PREDICTED: Danio rerio ataxia telangiectasia mutated (atm), partial mRNA	sp|Q62388|ATM_MOUSE	329	4e-90	Serine-protein kinase ATM OS=Mus musculus GN=Atm PE=1 SV=2	YBL088c	170	2e-42	COG5032	Phosphatidylinositol kinase and protein kinases of the PI-3 kinase family	K04728	9e-102	369	dre:403064	ataxia telangiectasia mutated family protein [EC:2.7.11.1]	GO:0071044//histone mRNA catabolic process;GO:0006281//DNA repair;GO:0030889//negative regulation of B cell proliferation;GO:0006975//DNA damage induced protein phosphorylation;GO:0007507//heart development;GO:0043525//positive regulation of neuron apoptosis;GO:0031572//G2/M transition DNA damage checkpoint;GO:0007420//brain development;GO:0007292//female gamete generation;GO:0090399;GO:0035404;G…	GO:0047485//protein N-terminus binding;GO:0032403//protein complex binding;GO:0003677//DNA binding;GO:0005524//ATP binding;GO:0016303//1-phosphatidylinositol-3-kinase activity;GO:0035174//histone serine kinase activity;GO:0046983//protein dimerization activity;GO:0004677//DNA-dependent protein kinase activity	GO:0031410//cytoplasmic vesicle;GO:0000781//chromosome, telomeric region;GO:0005819//spindle;GO:0005634//nucleus
CL10158.Contig2_All	2788	49	0.7723	86	1.3174	gi|326674057|ref|XP_002664603.2|	1570.1	0	PREDICTED: serine-protein kinase ATM, partial [Danio rerio]	gi|326674056|ref|XM_002664557.2|	2948	0	PREDICTED: Danio rerio ataxia telangiectasia mutated (atm), partial mRNA	sp|Q13315|ATM_HUMAN	1124	0	Serine-protein kinase ATM OS=Homo sapiens GN=ATM PE=1 SV=3	YBL088c	328	2e-89	COG5032	Phosphatidylinositol kinase and protein kinases of the PI-3 kinase family	K04728	0	1570	dre:403064	ataxia telangiectasia mutated family protein [EC:2.7.11.1]	GO:0071044//histone mRNA catabolic process;GO:0030889//negative regulation of B cell proliferation;GO:0006975//DNA damage induced protein phosphorylation;GO:0007507//heart development;GO:0043525//positive regulation of neuron apoptosis;GO:0031572//G2/M transition DNA damage checkpoint;GO:0007420//brain development;GO:0007292//female gamete generation;GO:0006977//DNA damage response, signal transd…	GO:0047485//protein N-terminus binding;GO:0032403//protein complex binding;GO:0003677//DNA binding;GO:0005524//ATP binding;GO:0016303//1-phosphatidylinositol-3-kinase activity;GO:0035174//histone serine kinase activity;GO:0046983//protein dimerization activity;GO:0004677//DNA-dependent protein kinase activity	GO:0000781//chromosome, telomeric region;GO:0005654//nucleoplasm;GO:0016023//cytoplasmic membrane-bounded vesicle;GO:0005819//spindle
CL10158.Contig3_All	610	2	0.1441	0	0	gi|326674057|ref|XP_002664603.2|	200.7	3e-50	PREDICTED: serine-protein kinase ATM, partial [Danio rerio]	gi|326674056|ref|XM_002664557.2|	365	1e-97	PREDICTED: Danio rerio ataxia telangiectasia mutated (atm), partial mRNA	sp|Q62388|ATM_MOUSE	165	6e-41	Serine-protein kinase ATM OS=Mus musculus GN=Atm PE=1 SV=2	YBL088c	57.4	2e-08	COG5032	Phosphatidylinositol kinase and protein kinases of the PI-3 kinase family	K04728	5e-51	200	dre:403064	ataxia telangiectasia mutated family protein [EC:2.7.11.1]	GO:0071044//histone mRNA catabolic process;GO:0006281//DNA repair;GO:0030889//negative regulation of B cell proliferation;GO:0006975//DNA damage induced protein phosphorylation;GO:0007507//heart development;GO:0043525//positive regulation of neuron apoptosis;GO:0031572//G2/M transition DNA damage checkpoint;GO:0007420//brain development;GO:0007292//female gamete generation;GO:0090399;GO:0035404;G…	GO:0047485//protein N-terminus binding;GO:0032403//protein complex binding;GO:0003677//DNA binding;GO:0005524//ATP binding;GO:0016303//1-phosphatidylinositol-3-kinase activity;GO:0035174//histone serine kinase activity;GO:0046983//protein dimerization activity;GO:0004677//DNA-dependent protein kinase activity	GO:0031410//cytoplasmic vesicle;GO:0000781//chromosome, telomeric region;GO:0005819//spindle;GO:0005634//nucleus
CL10158.Contig4_All	2402	16	0.2927	18	0.32	gi|326674057|ref|XP_002664603.2|	314.3	1e-83	PREDICTED: serine-protein kinase ATM, partial [Danio rerio]	gi|326674056|ref|XM_002664557.2|	2002	0	PREDICTED: Danio rerio ataxia telangiectasia mutated (atm), partial mRNA	sp|Q13315|ATM_HUMAN	777	0	Serine-protein kinase ATM OS=Homo sapiens GN=ATM PE=1 SV=3	SPBC216.05	135	5e-54	COG5032	Phosphatidylinositol kinase and protein kinases of the PI-3 kinase family	K04728	0	1077	dre:403064	ataxia telangiectasia mutated family protein [EC:2.7.11.1]	GO:0071044//histone mRNA catabolic process;GO:0030889//negative regulation of B cell proliferation;GO:0006975//DNA damage induced protein phosphorylation;GO:0007507//heart development;GO:0043525//positive regulation of neuron apoptosis;GO:0031572//G2/M transition DNA damage checkpoint;GO:0007420//brain development;GO:0007292//female gamete generation;GO:0006977//DNA damage response, signal transd…	GO:0047485//protein N-terminus binding;GO:0032403//protein complex binding;GO:0003677//DNA binding;GO:0005524//ATP binding;GO:0016303//1-phosphatidylinositol-3-kinase activity;GO:0035174//histone serine kinase activity;GO:0046983//protein dimerization activity;GO:0004677//DNA-dependent protein kinase activity	GO:0000781//chromosome, telomeric region;GO:0005654//nucleoplasm;GO:0016023//cytoplasmic membrane-bounded vesicle;GO:0005819//spindle
CL10158.Contig5_All	2326	0	0	0	0	gi|326674057|ref|XP_002664603.2|	1382.5	0	PREDICTED: serine-protein kinase ATM, partial [Danio rerio]	gi|326674056|ref|XM_002664557.2|	2627	0	PREDICTED: Danio rerio ataxia telangiectasia mutated (atm), partial mRNA	sp|Q62388|ATM_MOUSE	1040	0	Serine-protein kinase ATM OS=Mus musculus GN=Atm PE=1 SV=2	YBL088c	326	1e-88	COG5032	Phosphatidylinositol kinase and protein kinases of the PI-3 kinase family	K04728	0	1382	dre:403064	ataxia telangiectasia mutated family protein [EC:2.7.11.1]	GO:0071044//histone mRNA catabolic process;GO:0006281//DNA repair;GO:0030889//negative regulation of B cell proliferation;GO:0006975//DNA damage induced protein phosphorylation;GO:0007507//heart development;GO:0043525//positive regulation of neuron apoptosis;GO:0031572//G2/M transition DNA damage checkpoint;GO:0007420//brain development;GO:0007292//female gamete generation;GO:0090399;GO:0035404;G…	GO:0047485//protein N-terminus binding;GO:0032403//protein complex binding;GO:0003677//DNA binding;GO:0005524//ATP binding;GO:0016303//1-phosphatidylinositol-3-kinase activity;GO:0035174//histone serine kinase activity;GO:0046983//protein dimerization activity;GO:0004677//DNA-dependent protein kinase activity	GO:0031410//cytoplasmic vesicle;GO:0000781//chromosome, telomeric region;GO:0005819//spindle;GO:0005634//nucleus
CL10158.Contig6_All	218	0	0	0	0	--	--	--	--	--	--	--	--	--	--	--	--	--	--	--	--	--	--	--	--	--	--	-	-	-
CL10159.Contig1_All	1209	197	7.1602	180	6.3586	--	--	--	--	gi|375211113|gb|JN753404.1|	91.7	6e-15	Cyprinus carpio clone 61072 microsatellite sequence	--	--	--	--	--	--	--	--	--	--	--	--	--	--	-	-	-
CL1016.Contig1_All	1865	78	1.8378	70	1.603	gi|348538386|ref|XP_003456673.1|	114	1e-137	PREDICTED: zinc finger RAD18 domain-containing protein C1orf124 homolog [Oreochromis niloticus]	gi|348538385|ref|XM_003456625.1|	216	2e-52	PREDICTED: Oreochromis niloticus zinc finger RAD18 domain-containing protein C1orf124 homolog (LOC100701588), mRNA	sp|A5D979|CA124_BOVIN	359	7e-104	Zinc finger RAD18 domain-containing protein C1orf124 homolog OS=Bos taurus PE=2 SV=1	--	--	--	--	--	K11997	3e-07	57.8	dan:Dana_GF14706	tripartite motif-containing protein 2/3	GO:0006281//DNA repair	GO:0046872//metal ion binding;GO:0003677//DNA binding	GO:0016607//nuclear speck
CL1016.Contig2_All	424	5	0.5182	5	0.5036	gi|326676943|ref|XP_002665697.2|	105.5	6e-22	PREDICTED: hypothetical protein LOC568145 [Danio rerio]	gi|326676942|ref|XM_002665651.2|	107	4e-20	PREDICTED: Danio rerio hypothetical LOC568145 (LOC568145), mRNA	--	--	--	--	--	--	--	--	--	--	--	--	--	--	-	-	-
CL1016.Contig3_All	2113	130	2.7035	135	2.7287	gi|326676943|ref|XP_002665697.2|	937.9	0	PREDICTED: hypothetical protein LOC568145 [Danio rerio]	gi|348538385|ref|XM_003456625.1|	208	7e-50	PREDICTED: Oreochromis niloticus zinc finger RAD18 domain-containing protein C1orf124 homolog (LOC100701588), mRNA	sp|Q9H040|CA124_HUMAN	388	2e-107	Zinc finger RAD18 domain-containing protein C1orf124 OS=Homo sapiens GN=C1orf124 PE=1 SV=2	--	--	--	--	--	K11997	3e-07	58.2	dan:Dana_GF14706	tripartite motif-containing protein 2/3	-	-	-
CL10160.Contig1_All	510	34	2.9295	41	3.4334	--	--	--	--	gi|67905312|emb|BX950866.15|	111	3e-21	Zebrafish DNA sequence from clone DKEY-3J24 in linkage group 19 Contains the gene for a novel protein similar to vertebrate POU domain, class 2 and transcription factor 1 (POU2F1) and a CpG island, complete sequence	--	--	--	--	--	--	--	--	--	--	--	--	--	--	-	-	-
CL10161.Contig1_All	304	4	0.5782	16	2.2478	--	--	--	--	--	--	--	--	--	--	--	--	--	--	--	--	--	--	--	--	--	--	-	-	-
CL10161.Contig2_All	234	0	0	0	0	--	--	--	--	--	--	--	--	--	--	--	--	--	--	--	--	--	--	--	--	--	--	-	-	-
CL10162.Contig1_All	513	36	3.0837	19	1.5818	--	--	--	--	--	--	--	--	--	--	--	--	--	--	--	--	--	--	--	--	--	--	-	-	-
CL10163.Contig1_All	321	6	0.8214	14	1.8627	--	--	--	--	--	--	--	--	--	--	--	--	--	--	--	--	--	--	--	--	--	--	-	-	-
CL10163.Contig2_All	315	9	1.2555	0	0	--	--	--	--	--	--	--	--	--	--	--	--	--	--	--	--	--	--	--	--	--	--	-	-	-
CL10164.Contig1_All	308	7	0.9987	12	1.664	--	--	--	--	--	--	--	--	--	--	--	--	--	--	--	--	--	--	--	--	--	--	-	-	-
CL10165.Contig1_All	3312	768	10.1895	1584	20.4258	gi|82078448|sp|Q5RID7.1|SNX17_DANRE	917.9	0	RecName: Full=Sorting nexin-17	gi|302632538|ref|NM_001045157.3|	1935	0	Danio rerio sorting nexin 17 (snx17), mRNA >gi|190338212|gb|BC162993.1| Danio rerio sorting nexin 17, mRNA (cDNA clone MGC:194432 IMAGE:9037489), complete cds	sp|Q5RID7|SNX17_DANRE	917	0	Sorting nexin-17 OS=Danio rerio GN=snx17 PE=2 SV=1	--	--	--	--	--	--	--	--	--	--	GO:0006707//cholesterol catabolic process;GO:0007165//signal transduction;GO:0006898//receptor-mediated endocytosis;GO:0030100//regulation of endocytosis;GO:0006886//intracellular protein transport;GO:0016197//endosome transport	GO:0008022//protein C-terminus binding;GO:0035091//phosphoinositide binding;GO:0050750//low-density lipoprotein receptor binding	GO:0005829//cytosol;GO:0030659//cytoplasmic vesicle membrane;GO:0005856//cytoskeleton;GO:0005769//early endosome;GO:0005794//Golgi apparatus
CL10165.Contig2_All	1208	14	0.5093	25	0.8839	gi|302632539|ref|NP_001038622.2|	578.2	2e-163	sorting nexin-17 [Danio rerio] >gi|190338213|gb|AAI62993.1| Snx17 protein [Danio rerio]	gi|302632538|ref|NM_001045157.3|	1265	0	Danio rerio sorting nexin 17 (snx17), mRNA >gi|190338212|gb|BC162993.1| Danio rerio sorting nexin 17, mRNA (cDNA clone MGC:194432 IMAGE:9037489), complete cds	sp|Q5RID7|SNX17_DANRE	573	3e-163	Sorting nexin-17 OS=Danio rerio GN=snx17 PE=2 SV=1	--	--	--	--	--	--	--	--	--	--	GO:0007165//signal transduction;GO:0015031//protein transport	GO:0035091//phosphoinositide binding	GO:0005856//cytoskeleton;GO:0005768//endosome;GO:0016023//cytoplasmic membrane-bounded vesicle;GO:0016020//membrane;GO:0005829//cytosol
CL10165.Contig3_All	968	8	0.3632	3	0.1324	gi|302632539|ref|NP_001038622.2|	529.2	9e-149	sorting nexin-17 [Danio rerio] >gi|190338213|gb|AAI62993.1| Snx17 protein [Danio rerio]	gi|302632538|ref|NM_001045157.3|	1189	0	Danio rerio sorting nexin 17 (snx17), mRNA >gi|190338212|gb|BC162993.1| Danio rerio sorting nexin 17, mRNA (cDNA clone MGC:194432 IMAGE:9037489), complete cds	sp|Q5RID7|SNX17_DANRE	524	1e-148	Sorting nexin-17 OS=Danio rerio GN=snx17 PE=2 SV=1	--	--	--	--	--	--	--	--	--	--	GO:0007165//signal transduction;GO:0015031//protein transport	GO:0035091//phosphoinositide binding	GO:0005856//cytoskeleton;GO:0005768//endosome;GO:0016023//cytoplasmic membrane-bounded vesicle;GO:0016020//membrane;GO:0005829//cytosol
CL10166.Contig1_All	737	2	0.1192	5	0.2897	gi|189536847|ref|XP_700558.3|	262.7	1e-68	PREDICTED: transmembrane protein 56-B [Danio rerio]	gi|292627718|ref|XM_695466.4|	710	0	PREDICTED: Danio rerio transmembrane protein 56a (tmem56a), mRNA	sp|Q6PGS5|TM56B_XENLA	197	2e-50	Transmembrane protein 56-B OS=Xenopus laevis GN=tmem56-b PE=2 SV=1	--	--	--	--	--	--	--	--	--	--	-	-	GO:0016021//integral to membrane
CL10166.Contig2_All	731	2	0.1202	2	0.1168	gi|189536847|ref|XP_700558.3|	262.7	9e-69	PREDICTED: transmembrane protein 56-B [Danio rerio]	gi|292627718|ref|XM_695466.4|	710	0	PREDICTED: Danio rerio transmembrane protein 56a (tmem56a), mRNA	sp|Q6PGS5|TM56B_XENLA	197	2e-50	Transmembrane protein 56-B OS=Xenopus laevis GN=tmem56-b PE=2 SV=1	--	--	--	--	--	--	--	--	--	--	-	-	GO:0016021//integral to membrane
CL10166.Contig3_All	983	5	0.2235	5	0.2172	gi|189536847|ref|XP_700558.3|	262.7	1e-68	PREDICTED: transmembrane protein 56-B [Danio rerio]	gi|292627718|ref|XM_695466.4|	779	0	PREDICTED: Danio rerio transmembrane protein 56a (tmem56a), mRNA	sp|Q6PGS5|TM56B_XENLA	197	4e-50	Transmembrane protein 56-B OS=Xenopus laevis GN=tmem56-b PE=2 SV=1	--	--	--	--	--	--	--	--	--	--	-	-	GO:0016021//integral to membrane
CL10166.Contig4_All	947	8	0.3712	6	0.2706	gi|189536847|ref|XP_700558.3|	262.7	1e-68	PREDICTED: transmembrane protein 56-B [Danio rerio]	gi|292627718|ref|XM_695466.4|	779	0	PREDICTED: Danio rerio transmembrane protein 56a (tmem56a), mRNA	sp|Q6PGS5|TM56B_XENLA	197	4e-50	Transmembrane protein 56-B OS=Xenopus laevis GN=tmem56-b PE=2 SV=1	--	--	--	--	--	--	--	--	--	--	-	-	GO:0016021//integral to membrane
CL10167.Contig1_All	248	1	0.1772	2	0.3444	--	--	--	--	gi|375202025|gb|JN744316.1|	81.8	1e-12	Cyprinus carpio clone 4782 microsatellite sequence	--	--	--	--	--	--	--	--	--	--	--	--	--	--	-	-	-
CL10167.Contig2_All	232	4	0.7576	5	0.9204	--	--	--	--	--	--	--	--	--	--	--	--	--	--	--	--	--	--	--	--	--	--	-	-	-
CL10168.Contig1_All	1328	71	2.3493	97	3.1195	gi|55925391|ref|NP_001007450.1|	500	9e-140	syntaxin-17 [Danio rerio] >gi|55250248|gb|AAH85390.1| Syntaxin 17 [Danio rerio]	gi|55925390|ref|NM_001007449.1|	611	1e-171	Danio rerio syntaxin 17 (stx17), mRNA >gi|55250247|gb|BC085390.1| Danio rerio syntaxin 17, mRNA (cDNA clone MGC:101617 IMAGE:7224847), complete cds	sp|Q5E9Y2|STX17_BOVIN	322	2e-87	Syntaxin-17 OS=Bos taurus GN=STX17 PE=2 SV=1	--	--	--	--	--	K08491	1e-140	499	dre:492808	syntaxin 17	GO:0016192//vesicle-mediated transport	-	GO:0005622//intracellular;GO:0016020//membrane
CL10168.Contig2_All	677	60	3.8944	86	5.4253	gi|55925391|ref|NP_001007450.1|	192.6	1e-47	syntaxin-17 [Danio rerio] >gi|55250248|gb|AAH85390.1| Syntaxin 17 [Danio rerio]	gi|55925390|ref|NM_001007449.1|	440	1e-120	Danio rerio syntaxin 17 (stx17), mRNA >gi|55250247|gb|BC085390.1| Danio rerio syntaxin 17, mRNA (cDNA clone MGC:101617 IMAGE:7224847), complete cds	sp|Q5E9Y2|STX17_BOVIN	133	4e-31	Syntaxin-17 OS=Bos taurus GN=STX17 PE=2 SV=1	--	--	--	--	--	K08491	2e-48	192	dre:492808	syntaxin 17	GO:0016192//vesicle-mediated transport;GO:0006886//intracellular protein transport	GO:0005484//SNAP receptor activity	GO:0016021//integral to membrane;GO:0005783//endoplasmic reticulum
CL10168.Contig3_All	1263	35	1.2177	53	1.7922	gi|55925391|ref|NP_001007450.1|	459.1	1e-127	syntaxin-17 [Danio rerio] >gi|55250248|gb|AAH85390.1| Syntaxin 17 [Danio rerio]	gi|55925390|ref|NM_001007449.1|	440	1e-120	Danio rerio syntaxin 17 (stx17), mRNA >gi|55250247|gb|BC085390.1| Danio rerio syntaxin 17, mRNA (cDNA clone MGC:101617 IMAGE:7224847), complete cds	sp|Q5E9Y2|STX17_BOVIN	291	2e-78	Syntaxin-17 OS=Bos taurus GN=STX17 PE=2 SV=1	--	--	--	--	--	K08491	3e-128	459	dre:492808	syntaxin 17	GO:0016192//vesicle-mediated transport	-	GO:0016020//membrane
CL10169.Contig1_All	1088	391	15.7917	569	22.3356	gi|269784633|ref|NP_001161428.1|	548.1	2e-154	DNA-directed RNA polymerase II subunit RPB3 [Danio rerio] >gi|28278474|gb|AAH46047.1| Polymerase (RNA) II (DNA directed) polypeptide C [Danio rerio] >gi|122890481|emb|CAM14256.1| polymerase (RNA) II (DNA directed) polypeptide C [Danio rerio]	gi|320461733|ref|NM_001167956.2|	959	0	Danio rerio polymerase (RNA) II (DNA directed) polypeptide C (polr2c), mRNA	sp|Q3T0Q3|RPB3_BOVIN	514	1e-145	DNA-directed RNA polymerase II subunit RPB3 OS=Bos taurus GN=POLR2C PE=2 SV=1	YIL021w	219	5e-57	COG0202	DNA-directed RNA polymerase, alpha subunit/40 kD subunit	K03011	4e-155	548	dre:334669	DNA-directed RNA polymerase II subunit RPB3	GO:0006468//protein amino acid phosphorylation;GO:0006283//transcription-coupled nucleotide-excision repair;GO:0006367//transcription initiation from RNA polymerase II promoter;GO:0050434//positive regulation of viral transcription;GO:0006368//RNA elongation from RNA polymerase II promoter;GO:0006370//mRNA capping;GO:0000398//nuclear mRNA splicing, via spliceosome	GO:0003899//DNA-directed RNA polymerase activity;GO:0004672//protein kinase activity;GO:0003677//DNA binding;GO:0046983//protein dimerization activity	GO:0015630//microtubule cytoskeleton;GO:0005730//nucleolus;GO:0005665//DNA-directed RNA polymerase II, core complex;GO:0005737//cytoplasm
CL10169.Contig2_All	721	14	0.8532	11	0.6516	gi|269784633|ref|NP_001161428.1|	418.7	1e-115	DNA-directed RNA polymerase II subunit RPB3 [Danio rerio] >gi|28278474|gb|AAH46047.1| Polymerase (RNA) II (DNA directed) polypeptide C [Danio rerio] >gi|122890481|emb|CAM14256.1| polymerase (RNA) II (DNA directed) polypeptide C [Danio rerio]	gi|320461733|ref|NM_001167956.2|	718	0	Danio rerio polymerase (RNA) II (DNA directed) polypeptide C (polr2c), mRNA	sp|Q3T0Q3|RPB3_BOVIN	390	1e-108	DNA-directed RNA polymerase II subunit RPB3 OS=Bos taurus GN=POLR2C PE=2 SV=1	SPCC1442.10c	150	3e-36	COG0202	DNA-directed RNA polymerase, alpha subunit/40 kD subunit	K03011	2e-116	418	dre:334669	DNA-directed RNA polymerase II subunit RPB3	GO:0006468//protein amino acid phosphorylation;GO:0006366//transcription from RNA polymerase II promoter	GO:0003899//DNA-directed RNA polymerase activity;GO:0004672//protein kinase activity;GO:0003677//DNA binding;GO:0046983//protein dimerization activity	GO:0015630//microtubule cytoskeleton;GO:0005730//nucleolus;GO:0005665//DNA-directed RNA polymerase II, core complex;GO:0005737//cytoplasm
CL1017.Contig1_All	1414	190	5.9045	168	5.0743	gi|157311703|ref|NP_001098578.1|	502.3	2e-140	THO complex subunit 4 [Danio rerio] >gi|156230508|gb|AAI51965.1| Zgc:171753 protein [Danio rerio]	gi|157311702|ref|NM_001105108.1|	856	0	Danio rerio Aly/REF export factor (alyref), mRNA >gi|156230507|gb|BC151964.1| Danio rerio zgc:171753, mRNA (cDNA clone MGC:171753 IMAGE:8122545), complete cds	sp|Q28FB9|THOC4_XENTR	363	5e-100	THO complex subunit 4 OS=Xenopus tropicalis GN=alyref PE=2 SV=1	SPAC140.02	62	2e-09	COG0724	RNA-binding proteins (RRM domain)	K12881	3e-141	502	dre:560127	THO complex subunit 4	GO:0006369//termination of RNA polymerase II transcription;GO:0031124//mRNA 3'-end processing;GO:0000398//nuclear mRNA splicing, via spliceosome;GO:0046784//intronless viral mRNA export from host nucleus	GO:0003723//RNA binding;GO:0005515//protein binding;GO:0000166//nucleotide binding;GO:0003697//single-stranded DNA binding	GO:0005829//cytosol;GO:0005730//nucleolus;GO:0000346//transcription export complex;GO:0071013;GO:0005654//nucleoplasm
CL1017.Contig2_All	1601	47	1.29	41	1.0937	gi|157311703|ref|NP_001098578.1|	363.6	1e-98	THO complex subunit 4 [Danio rerio] >gi|156230508|gb|AAI51965.1| Zgc:171753 protein [Danio rerio]	gi|157311702|ref|NM_001105108.1|	622	1e-174	Danio rerio Aly/REF export factor (alyref), mRNA >gi|156230507|gb|BC151964.1| Danio rerio zgc:171753, mRNA (cDNA clone MGC:171753 IMAGE:8122545), complete cds	sp|Q86V81|THOC4_HUMAN	288	2e-77	THO complex subunit 4 OS=Homo sapiens GN=ALYREF PE=1 SV=3	SPAC140.02	62	3e-09	COG0724	RNA-binding proteins (RRM domain)	K12881	2e-99	363	dre:560127	THO complex subunit 4	GO:0006369//termination of RNA polymerase II transcription;GO:0031124//mRNA 3'-end processing;GO:0000398//nuclear mRNA splicing, via spliceosome;GO:0046784//intronless viral mRNA export from host nucleus	GO:0003723//RNA binding;GO:0005515//protein binding;GO:0000166//nucleotide binding;GO:0003697//single-stranded DNA binding	GO:0005829//cytosol;GO:0005730//nucleolus;GO:0016607//nuclear speck;GO:0000346//transcription export complex;GO:0071013
CL10170.Contig1_All	262	4	0.6709	2	0.326	--	--	--	--	gi|158327179|emb|CU467622.6|	170	2e-39	Zebrafish DNA sequence from clone CH211-222N4 in linkage group 21, complete sequence	--	--	--	--	--	--	--	--	--	--	--	--	--	--	-	-	-
CL10170.Contig2_All	275	2	0.3196	4	0.6212	--	--	--	--	gi|158327179|emb|CU467622.6|	170	2e-39	Zebrafish DNA sequence from clone CH211-222N4 in linkage group 21, complete sequence	--	--	--	--	--	--	--	--	--	--	--	--	--	--	-	-	-
CL10171.Contig1_All	222	7	1.3856	5	0.9619	gi|326665466|ref|XP_001345953.3|	52.8	4e-06	PREDICTED: GTPase IMAP family member 8-like [Danio rerio]	gi|50724671|emb|BX321875.7|	97.6	2e-17	Zebrafish DNA sequence from clone CH211-254C8 in linkage group 16, complete sequence	--	--	--	--	--	--	--	--	--	--	--	--	--	--	-	-	-
CL10171.Contig2_All	379	2	0.2319	2	0.2254	gi|326665518|ref|XP_001921360.3|	69.7	3e-11	PREDICTED: GTPase IMAP family member 8-like [Danio rerio]	gi|189529777|ref|XM_001921691.1|	115	1e-22	PREDICTED: Danio rerio GTPase IMAP family member 8-like (LOC100005864), mRNA	sp|Q9NUV9|GIMA4_HUMAN	67.8	5e-12	GTPase IMAP family member 4 OS=Homo sapiens GN=GIMAP4 PE=1 SV=1	--	--	--	--	--	--	--	--	--	--	-	-	-
CL10172.Contig1_All	1601	45	1.2351	46	1.2271	gi|292621312|ref|XP_002664609.1|	682.6	0	PREDICTED: hypothetical protein LOC325902 [Danio rerio]	gi|326674104|ref|XM_002664563.2|	1187	0	PREDICTED: Danio rerio wu:fd44c07 (wu:fd44c07), mRNA	--	--	--	--	--	--	--	--	--	--	--	--	--	--	-	-	-
CL10172.Contig2_All	1708	87	2.2383	80	2.0004	gi|292621312|ref|XP_002664609.1|	682.6	0	PREDICTED: hypothetical protein LOC325902 [Danio rerio]	gi|326674104|ref|XM_002664563.2|	1263	0	PREDICTED: Danio rerio wu:fd44c07 (wu:fd44c07), mRNA	--	--	--	--	--	--	--	--	--	--	--	--	--	--	-	-	-
CL10173.Contig1_All	1678	59	1.545	44	1.1199	gi|189536105|ref|XP_001919825.1|	899.4	0	PREDICTED: CDK5 and ABL1 enzyme substrate 2-like [Danio rerio]	gi|326679227|ref|XM_001919790.3|	1518	0	PREDICTED: Danio rerio CDK5 and ABL1 enzyme substrate 2-like (LOC100148748), mRNA	sp|Q9BTV7|CABL2_HUMAN	452	1e-126	CDK5 and ABL1 enzyme substrate 2 OS=Homo sapiens GN=CABLES2 PE=1 SV=3	--	--	--	--	--	K09528	2e-21	104	cbr:CBG04113	DnaJ homolog subfamily C member 8	GO:0009987//cellular process	GO:0005515//protein binding	-
CL10173.Contig2_All	908	17	0.8227	8	0.3763	gi|189536105|ref|XP_001919825.1|	362.8	1e-98	PREDICTED: CDK5 and ABL1 enzyme substrate 2-like [Danio rerio]	gi|326679227|ref|XM_001919790.3|	557	1e-155	PREDICTED: Danio rerio CDK5 and ABL1 enzyme substrate 2-like (LOC100148748), mRNA	sp|Q9BTV7|CABL2_HUMAN	76.3	9e-14	CDK5 and ABL1 enzyme substrate 2 OS=Homo sapiens GN=CABLES2 PE=1 SV=3	--	--	--	--	--	--	--	--	--	--	-	-	-
CL10174.Contig1_All	777	6	0.3393	9	0.4947	gi|319028455|ref|NP_001186943.1|	245.4	1e-63	heat shock protein 67b2-like [Danio rerio]	gi|62202898|gb|BC093416.1|	333	6e-88	Danio rerio cDNA clone IMAGE:7164058	sp|P22978|HS6B_DROME	67.8	2e-11	Heat shock protein 67B2 OS=Drosophila melanogaster GN=Hsp67Bb PE=2 SV=1	YOR286w	63.9	3e-10	COG0607	Rhodanese-related sulfurtransferase	K01011	5e-11	68.6	dme:Dmel_CG12279	thiosulfate/3-mercaptopyruvate sulfurtransferase [EC:2.8.1.1 2.8.1.2]	-	-	-
CL10174.Contig2_All	931	6	0.2832	18	0.8257	gi|319028455|ref|NP_001186943.1|	280	9e-74	heat shock protein 67b2-like [Danio rerio]	gi|62202898|gb|BC093416.1|	373	1e-100	Danio rerio cDNA clone IMAGE:7164058	sp|P22978|HS6B_DROME	85.9	1e-16	Heat shock protein 67B2 OS=Drosophila melanogaster GN=Hsp67Bb PE=2 SV=1	SPAC4H3.07c	77.8	2e-14	COG0607	Rhodanese-related sulfurtransferase	K01011	2e-15	83.6	dme:Dmel_CG12279	thiosulfate/3-mercaptopyruvate sulfurtransferase [EC:2.8.1.1 2.8.1.2]	-	-	-
CL10174.Contig3_All	1116	51	2.0081	52	1.99	gi|319028455|ref|NP_001186943.1|	277.7	6e-73	heat shock protein 67b2-like [Danio rerio]	gi|62202898|gb|BC093416.1|	373	1e-99	Danio rerio cDNA clone IMAGE:7164058	sp|P22978|HS6B_DROME	85.9	1e-16	Heat shock protein 67B2 OS=Drosophila melanogaster GN=Hsp67Bb PE=2 SV=1	YOR286w	74.7	3e-13	COG0607	Rhodanese-related sulfurtransferase	K01011	3e-15	83.6	dme:Dmel_CG12279	thiosulfate/3-mercaptopyruvate sulfurtransferase [EC:2.8.1.1 2.8.1.2]	-	-	-
CL10174.Contig4_All	336	16	2.0925	28	3.559	--	--	--	--	--	--	--	--	--	--	--	--	--	--	--	--	--	--	--	--	--	--	-	-	-
CL10175.Contig1_All	723	2	0.1216	7	0.4135	gi|326675150|ref|XP_003200290.1|	348.2	1e-94	PREDICTED: pogo transposable element with ZNF domain-like [Danio rerio]	gi|326675149|ref|XM_003200242.1|	424	1e-115	PREDICTED: Danio rerio pogo transposable element with ZNF domain-like (LOC561483), mRNA	sp|Q7Z3K3|POGZ_HUMAN	122	6e-28	Pogo transposable element with ZNF domain OS=Homo sapiens GN=POGZ PE=1 SV=2	--	--	--	--	--	--	--	--	--	--	GO:0051276//chromosome organization	GO:0005488//binding	GO:0031981//nuclear lumen;GO:0043232
CL10175.Contig2_All	1149	2	0.0765	6	0.223	gi|326675150|ref|XP_003200290.1|	543.9	4e-153	PREDICTED: pogo transposable element with ZNF domain-like [Danio rerio]	gi|326675149|ref|XM_003200242.1|	644	0	PREDICTED: Danio rerio pogo transposable element with ZNF domain-like (LOC561483), mRNA	sp|Q8BZH4|POGZ_MOUSE	166	1e-40	Pogo transposable element with ZNF domain OS=Mus musculus GN=Pogz PE=1 SV=2	--	--	--	--	--	K13908	6e-07	55.8	bta:789503	mucin-5B	GO:0009987//cellular process	GO:0005488//binding	GO:0043232;GO:0005634//nucleus
CL10175.Contig3_All	1290	66	2.2482	72	2.3837	gi|326675150|ref|XP_003200290.1|	543.9	5e-153	PREDICTED: pogo transposable element with ZNF domain-like [Danio rerio]	gi|326675149|ref|XM_003200242.1|	664	0	PREDICTED: Danio rerio pogo transposable element with ZNF domain-like (LOC561483), mRNA	sp|Q8BZH4|POGZ_MOUSE	166	1e-40	Pogo transposable element with ZNF domain OS=Mus musculus GN=Pogz PE=1 SV=2	--	--	--	--	--	K13908	7e-07	55.8	bta:789503	mucin-5B	GO:0009987//cellular process	GO:0005488//binding	GO:0043232;GO:0005634//nucleus
CL10175.Contig4_All	227	2	0.3872	2	0.3763	--	--	--	--	gi|54262101|emb|BX005412.17|	153	3e-34	Zebrafish DNA sequence from clone DKEY-23O4 in linkage group 16, complete sequence	--	--	--	--	--	--	--	--	--	--	--	--	--	--	-	-	-
CL10176.Contig1_All	233	0	0	2	0.3666	gi|297670328|ref|XP_002813325.1|	54.3	1e-06	PREDICTED: WD repeat-containing protein 52-like [Pongo abelii]	--	--	--	--	sp|Q96MT7|WDR52_HUMAN	49.3	2e-06	WD repeat-containing protein 52 OS=Homo sapiens GN=WDR52 PE=1 SV=1	--	--	--	--	--	--	--	--	--	--	-	-	-
CL10176.Contig2_All	486	0	0	7	0.6151	gi|348505406|ref|XP_003440252.1|	195.7	5e-49	PREDICTED: hypothetical protein LOC100696159 [Oreochromis niloticus]	gi|348505405|ref|XM_003440204.1|	63.9	6e-07	PREDICTED: Oreochromis niloticus hypothetical protein LOC100696159 (LOC100696159), mRNA	sp|Q96MT7|WDR52_HUMAN	166	2e-41	WD repeat-containing protein 52 OS=Homo sapiens GN=WDR52 PE=1 SV=1	--	--	--	--	--	--	--	--	--	--	-	-	-
CL10177.Contig1_All	2572	422	7.2098	441	7.3229	gi|49619095|gb|AAT68132.1|	317.8	1e-84	NOP56 [Danio rerio]	gi|41054985|ref|NM_201217.1|	1080	0	Danio rerio NOP56 ribonucleoprotein homolog (nop56), mRNA >gi|37682168|gb|AY423035.1| Danio rerio nucleolar protein 5A (NOL5A) mRNA, complete cds	sp|Q9D6Z1|NOP56_MOUSE	525	2e-148	Nucleolar protein 56 OS=Mus musculus GN=Nop56 PE=1 SV=2	SPBC646.10c	349	2e-95	COG1498	Protein implicated in ribosomal biogenesis, Nop56p homolog	K14564	5e-173	608	dre:394196	nucleolar protein 56	GO:0042254//ribosome biogenesis;GO:0007507//heart development	GO:0030515//snoRNA binding	GO:0005737//cytoplasm;GO:0005732//small nucleolar ribonucleoprotein complex;GO:0005634//nucleus;GO:0070761//pre-snoRNP complex
CL10177.Contig2_All	2224	288	5.6904	368	7.0669	gi|49619095|gb|AAT68132.1|	919.8	0	NOP56 [Danio rerio]	gi|190337778|gb|BC163910.1|	1439	0	Danio rerio cDNA clone IMAGE:9038979	sp|Q9D6Z1|NOP56_MOUSE	756	0	Nucleolar protein 56 OS=Mus musculus GN=Nop56 PE=1 SV=2	SPBC646.10c	489	6e-138	COG1498	Protein implicated in ribosomal biogenesis, Nop56p homolog	K14564	0	854	dre:394196	nucleolar protein 56	GO:0042254//ribosome biogenesis;GO:0007507//heart development	GO:0030515//snoRNA binding	GO:0005737//cytoplasm;GO:0005732//small nucleolar ribonucleoprotein complex;GO:0005634//nucleus;GO:0070761//pre-snoRNP complex
CL10177.Contig3_All	2242	28	0.5488	44	0.8382	gi|49619095|gb|AAT68132.1|	920.2	0	NOP56 [Danio rerio]	gi|190337778|gb|BC163910.1|	1437	0	Danio rerio cDNA clone IMAGE:9038979	sp|Q9D6Z1|NOP56_MOUSE	756	0	Nucleolar protein 56 OS=Mus musculus GN=Nop56 PE=1 SV=2	SPBC646.10c	491	3e-138	COG1498	Protein implicated in ribosomal biogenesis, Nop56p homolog	K14564	0	855	dre:394196	nucleolar protein 56	GO:0042254//ribosome biogenesis;GO:0007507//heart development	GO:0030515//snoRNA binding	GO:0005737//cytoplasm;GO:0005732//small nucleolar ribonucleoprotein complex;GO:0005634//nucleus;GO:0070761//pre-snoRNP complex
CL10178.Contig1_All	1791	108	2.6498	2	0.0477	gi|61651774|ref|NP_001013331.1|	729.6	0	eps8-like1 [Danio rerio] >gi|60416173|gb|AAH90754.1| Zgc:113583 [Danio rerio]	gi|61651773|ref|NM_001013313.1|	577	1e-161	Danio rerio eps8-like1 (eps8l1), mRNA >gi|60416172|gb|BC090754.1| Danio rerio zgc:113583, mRNA (cDNA clone MGC:113583 IMAGE:7137573), complete cds	sp|Q8R5F8|ES8L1_MOUSE	351	3e-96	Epidermal growth factor receptor kinase substrate 8-like protein 1 OS=Mus musculus GN=Eps8l1 PE=1 SV=1	--	--	--	--	--	K08890	1e-06	55.5	rno:364403	B lymphoid tyrosine kinase [EC:2.7.10.2]	-	-	GO:0044464//cell part
CL10178.Contig2_All	1835	257	6.1543	4	0.0931	gi|61651774|ref|NP_001013331.1|	791.6	0	eps8-like1 [Danio rerio] >gi|60416173|gb|AAH90754.1| Zgc:113583 [Danio rerio]	gi|61651773|ref|NM_001013313.1|	577	1e-161	Danio rerio eps8-like1 (eps8l1), mRNA >gi|60416172|gb|BC090754.1| Danio rerio zgc:113583, mRNA (cDNA clone MGC:113583 IMAGE:7137573), complete cds	sp|Q8R5F8|ES8L1_MOUSE	358	2e-98	Epidermal growth factor receptor kinase substrate 8-like protein 1 OS=Mus musculus GN=Eps8l1 PE=1 SV=1	--	--	--	--	--	K08890	1e-06	55.5	rno:364403	B lymphoid tyrosine kinase [EC:2.7.10.2]	-	-	GO:0044464//cell part
CL10179.Contig1_All	551	98	7.8155	89	6.8985	gi|319738649|ref|NP_001002398.2|	223.4	3e-57	uncharacterized protein LOC436671 [Danio rerio]	gi|319738648|ref|NM_001002398.2|	398	1e-108	Danio rerio zgc:92707 (zgc:92707), mRNA	sp|P63031|BR44L_RAT	190	2e-48	Brain protein 44-like protein OS=Rattus norvegicus GN=Brp44l PE=2 SV=1	--	--	--	--	--	--	--	--	--	--	-	-	-
CL10179.Contig2_All	572	65	4.9934	19	1.4186	gi|319738649|ref|NP_001002398.2|	223.4	3e-57	uncharacterized protein LOC436671 [Danio rerio]	gi|319738648|ref|NM_001002398.2|	400	1e-108	Danio rerio zgc:92707 (zgc:92707), mRNA	sp|P63031|BR44L_RAT	190	2e-48	Brain protein 44-like protein OS=Rattus norvegicus GN=Brp44l PE=2 SV=1	--	--	--	--	--	--	--	--	--	--	-	-	-
CL1018.Contig10_All	1050	11	0.4603	12	0.4881	gi|164523610|gb|ABY60840.1|	592.4	1e-167	phosphatidylinositol phosphate 5-kinase type III isoform d [Danio rerio]	gi|164523609|gb|EU203550.1|	1213	0	Danio rerio phosphatidylinositol phosphate 5-kinase type III isoform d (pip5k3) mRNA, complete cds	sp|Q9Y2I7|FYV1_HUMAN	516	4e-146	1-phosphatidylinositol 3-phosphate 5-kinase OS=Homo sapiens GN=PIKFYVE PE=1 SV=3	YFR019w_2	144	3e-34	COG0459	Chaperonin GroEL (HSP60 family)	K00921	2e-168	592	dre:337690	1-phosphatidylinositol-3-phosphate 5-kinase [EC:2.7.1.150]	GO:0042147//retrograde transport, endosome to Golgi;GO:0035556;GO:0044267//cellular protein metabolic process;GO:0034504//protein localization in nucleus;GO:0046854//phosphoinositide phosphorylation	GO:0008270//zinc ion binding;GO:0016308//1-phosphatidylinositol-4-phosphate 5-kinase activity;GO:0005524//ATP binding	GO:0005829//cytosol;GO:0031901//early endosome membrane;GO:0031410//cytoplasmic vesicle;GO:0045121//membrane raft;GO:0012506//vesicle membrane;GO:0048471//perinuclear region of cytoplasm
CL1018.Contig11_All	1974	0	0	0	0	gi|164523608|gb|ABY60839.1|	1084.3	0	phosphatidylinositol phosphate 5-kinase type III isoform c [Danio rerio]	gi|164523607|gb|EU203549.1|	2068	0	Danio rerio phosphatidylinositol phosphate 5-kinase type III isoform c (pip5k3) mRNA, complete cds	sp|Q9Y2I7|FYV1_HUMAN	826	0	1-phosphatidylinositol 3-phosphate 5-kinase OS=Homo sapiens GN=PIKFYVE PE=1 SV=3	--	--	--	--	--	K00921	0	1075	dre:337690	1-phosphatidylinositol-3-phosphate 5-kinase [EC:2.7.1.150]	GO:0042147//retrograde transport, endosome to Golgi;GO:0035556;GO:0044267//cellular protein metabolic process;GO:0034504//protein localization in nucleus;GO:0046854//phosphoinositide phosphorylation;GO:0006898//receptor-mediated endocytosis	GO:0008270//zinc ion binding;GO:0000285//1-phosphatidylinositol-3-phosphate 5-kinase activity;GO:0016308//1-phosphatidylinositol-4-phosphate 5-kinase activity;GO:0005524//ATP binding;GO:0005515//protein binding	GO:0005829//cytosol;GO:0031901//early endosome membrane;GO:0031410//cytoplasmic vesicle;GO:0045121//membrane raft;GO:0012506//vesicle membrane;GO:0048471//perinuclear region of cytoplasm
CL1018.Contig1_All	2739	0	0	0	0	gi|164523608|gb|ABY60839.1|	1673.7	0	phosphatidylinositol phosphate 5-kinase type III isoform c [Danio rerio]	gi|164523607|gb|EU203549.1|	3281	0	Danio rerio phosphatidylinositol phosphate 5-kinase type III isoform c (pip5k3) mRNA, complete cds	sp|Q9Y2I7|FYV1_HUMAN	1332	0	1-phosphatidylinositol 3-phosphate 5-kinase OS=Homo sapiens GN=PIKFYVE PE=1 SV=3	YFR019w_2	144	1e-33	COG0459	Chaperonin GroEL (HSP60 family)	K00921	0	1664	dre:337690	1-phosphatidylinositol-3-phosphate 5-kinase [EC:2.7.1.150]	GO:0042147//retrograde transport, endosome to Golgi;GO:0035556;GO:0044267//cellular protein metabolic process;GO:0034504//protein localization in nucleus;GO:0046854//phosphoinositide phosphorylation;GO:0006898//receptor-mediated endocytosis	GO:0008270//zinc ion binding;GO:0000285//1-phosphatidylinositol-3-phosphate 5-kinase activity;GO:0016308//1-phosphatidylinositol-4-phosphate 5-kinase activity;GO:0005524//ATP binding;GO:0005515//protein binding	GO:0005829//cytosol;GO:0031901//early endosome membrane;GO:0031410//cytoplasmic vesicle;GO:0045121//membrane raft;GO:0012506//vesicle membrane;GO:0048471//perinuclear region of cytoplasm
CL1018.Contig2_All	2626	0	0	0	0	gi|187937038|ref|NP_001120777.1|	147.1	3e-33	1-phosphatidylinositol-3-phosphate 5-kinase [Danio rerio] >gi|164523604|gb|ABY60837.1| phosphatidylinositol phosphate 5-kinase type III isoform a [Danio rerio]	gi|164523605|gb|EU203548.1|	1626	0	Danio rerio phosphatidylinositol phosphate 5-kinase type III isoform b (pip5k3) mRNA, complete cds	sp|Q9Z1T6|FYV1_MOUSE	1058	0	1-phosphatidylinositol 3-phosphate 5-kinase OS=Mus musculus GN=Pikfyve PE=1 SV=3	YFR019w_2	144	1e-33	COG0459	Chaperonin GroEL (HSP60 family)	K00921	0	1360	dre:337690	1-phosphatidylinositol-3-phosphate 5-kinase [EC:2.7.1.150]	GO:0035556;GO:0046488//phosphatidylinositol metabolic process;GO:0044267//cellular protein metabolic process;GO:0016310//phosphorylation;GO:0051641//cellular localization	GO:0046872//metal ion binding;GO:0016307//phosphatidylinositol phosphate kinase activity;GO:0005524//ATP binding	GO:0031982//vesicle;GO:0048471//perinuclear region of cytoplasm;GO:0010008//endosome membrane
CL1018.Contig3_All	2598	3	0.0507	2	0.0329	gi|187937038|ref|NP_001120777.1|	1493.8	0	1-phosphatidylinositol-3-phosphate 5-kinase [Danio rerio] >gi|164523604|gb|ABY60837.1| phosphatidylinositol phosphate 5-kinase type III isoform a [Danio rerio]	gi|187937037|ref|NM_001127305.1|	1909	0	Danio rerio phosphoinositide kinase, FYVE finger containing (pikfyve), mRNA >gi|164523603|gb|EU203547.1| Danio rerio phosphatidylinositol phosphate 5-kinase type III isoform a (pip5k3) mRNA, complete cds	sp|Q9Z1T6|FYV1_MOUSE	1122	0	1-phosphatidylinositol 3-phosphate 5-kinase OS=Mus musculus GN=Pikfyve PE=1 SV=3	YFR019w_2	144	1e-33	COG0459	Chaperonin GroEL (HSP60 family)	K00921	0	1493	dre:337690	1-phosphatidylinositol-3-phosphate 5-kinase [EC:2.7.1.150]	GO:0035556;GO:0046488//phosphatidylinositol metabolic process;GO:0044267//cellular protein metabolic process;GO:0016310//phosphorylation;GO:0051641//cellular localization	GO:0046872//metal ion binding;GO:0016307//phosphatidylinositol phosphate kinase activity;GO:0005524//ATP binding	GO:0031982//vesicle;GO:0048471//perinuclear region of cytoplasm;GO:0010008//endosome membrane
CL1018.Contig4_All	2550	0	0	0	0	gi|164523606|gb|ABY60838.1|	1467.2	0	phosphatidylinositol phosphate 5-kinase type III isoform b [Danio rerio]	gi|164523605|gb|EU203548.1|	1830	0	Danio rerio phosphatidylinositol phosphate 5-kinase type III isoform b (pip5k3) mRNA, complete cds	sp|Q9Z1T6|FYV1_MOUSE	1130	0	1-phosphatidylinositol 3-phosphate 5-kinase OS=Mus musculus GN=Pikfyve PE=1 SV=3	YFR019w_2	144	1e-33	COG0459	Chaperonin GroEL (HSP60 family)	K00921	0	1456	dre:337690	1-phosphatidylinositol-3-phosphate 5-kinase [EC:2.7.1.150]	GO:0035556;GO:0046488//phosphatidylinositol metabolic process;GO:0044267//cellular protein metabolic process;GO:0016310//phosphorylation;GO:0051641//cellular localization	GO:0046872//metal ion binding;GO:0016307//phosphatidylinositol phosphate kinase activity;GO:0005524//ATP binding	GO:0031982//vesicle;GO:0048471//perinuclear region of cytoplasm;GO:0010008//endosome membrane
CL1018.Contig5_All	2766	0	0	0	0	gi|187937038|ref|NP_001120777.1|	1691.8	0	1-phosphatidylinositol-3-phosphate 5-kinase [Danio rerio] >gi|164523604|gb|ABY60837.1| phosphatidylinositol phosphate 5-kinase type III isoform a [Danio rerio]	gi|187937037|ref|NM_001127305.1|	3334	0	Danio rerio phosphoinositide kinase, FYVE finger containing (pikfyve), mRNA >gi|164523603|gb|EU203547.1| Danio rerio phosphatidylinositol phosphate 5-kinase type III isoform a (pip5k3) mRNA, complete cds	sp|Q9Y2I7|FYV1_HUMAN	1326	0	1-phosphatidylinositol 3-phosphate 5-kinase OS=Homo sapiens GN=PIKFYVE PE=1 SV=3	YFR019w_2	144	1e-33	COG0459	Chaperonin GroEL (HSP60 family)	K00921	0	1691	dre:337690	1-phosphatidylinositol-3-phosphate 5-kinase [EC:2.7.1.150]	GO:0042147//retrograde transport, endosome to Golgi;GO:0035556;GO:0044267//cellular protein metabolic process;GO:0034504//protein localization in nucleus;GO:0046854//phosphoinositide phosphorylation;GO:0006898//receptor-mediated endocytosis	GO:0008270//zinc ion binding;GO:0000285//1-phosphatidylinositol-3-phosphate 5-kinase activity;GO:0016308//1-phosphatidylinositol-4-phosphate 5-kinase activity;GO:0005524//ATP binding;GO:0005515//protein binding	GO:0005829//cytosol;GO:0031901//early endosome membrane;GO:0031410//cytoplasmic vesicle;GO:0045121//membrane raft;GO:0012506//vesicle membrane;GO:0048471//perinuclear region of cytoplasm
CL1018.Contig6_All	2191	0	0	0	0	gi|164523606|gb|ABY60838.1|	1396.3	0	phosphatidylinositol phosphate 5-kinase type III isoform b [Danio rerio]	gi|164523605|gb|EU203548.1|	2785	0	Danio rerio phosphatidylinositol phosphate 5-kinase type III isoform b (pip5k3) mRNA, complete cds	sp|Q9Y2I7|FYV1_HUMAN	1192	0	1-phosphatidylinositol 3-phosphate 5-kinase OS=Homo sapiens GN=PIKFYVE PE=1 SV=3	YFR019w_2	124	5e-28	COG0459	Chaperonin GroEL (HSP60 family)	K00921	0	1396	dre:337690	1-phosphatidylinositol-3-phosphate 5-kinase [EC:2.7.1.150]	GO:0042147//retrograde transport, endosome to Golgi;GO:0035556;GO:0044267//cellular protein metabolic process;GO:0034504//protein localization in nucleus;GO:0046854//phosphoinositide phosphorylation;GO:0006898//receptor-mediated endocytosis	GO:0008270//zinc ion binding;GO:0000285//1-phosphatidylinositol-3-phosphate 5-kinase activity;GO:0016308//1-phosphatidylinositol-4-phosphate 5-kinase activity;GO:0005524//ATP binding;GO:0005515//protein binding	GO:0005829//cytosol;GO:0031901//early endosome membrane;GO:0031410//cytoplasmic vesicle;GO:0045121//membrane raft;GO:0012506//vesicle membrane;GO:0048471//perinuclear region of cytoplasm
CL1018.Contig7_All	2164	9	0.1828	7	0.1382	gi|164523610|gb|ABY60840.1|	1378.2	0	phosphatidylinositol phosphate 5-kinase type III isoform d [Danio rerio]	gi|164523609|gb|EU203550.1|	2732	0	Danio rerio phosphatidylinositol phosphate 5-kinase type III isoform d (pip5k3) mRNA, complete cds	sp|Q9Y2I7|FYV1_HUMAN	1198	0	1-phosphatidylinositol 3-phosphate 5-kinase OS=Homo sapiens GN=PIKFYVE PE=1 SV=3	YFR019w_2	124	5e-28	COG0459	Chaperonin GroEL (HSP60 family)	K00921	0	1369	dre:337690	1-phosphatidylinositol-3-phosphate 5-kinase [EC:2.7.1.150]	GO:0042147//retrograde transport, endosome to Golgi;GO:0035556;GO:0044267//cellular protein metabolic process;GO:0034504//protein localization in nucleus;GO:0046854//phosphoinositide phosphorylation;GO:0006898//receptor-mediated endocytosis	GO:0008270//zinc ion binding;GO:0000285//1-phosphatidylinositol-3-phosphate 5-kinase activity;GO:0016308//1-phosphatidylinositol-4-phosphate 5-kinase activity;GO:0005524//ATP binding;GO:0005515//protein binding	GO:0005829//cytosol;GO:0031901//early endosome membrane;GO:0031410//cytoplasmic vesicle;GO:0045121//membrane raft;GO:0012506//vesicle membrane;GO:0048471//perinuclear region of cytoplasm
CL1018.Contig8_All	1522	1	0.0289	0	0	gi|164523606|gb|ABY60838.1|	868.6	0	phosphatidylinositol phosphate 5-kinase type III isoform b [Danio rerio]	gi|164523605|gb|EU203548.1|	1657	0	Danio rerio phosphatidylinositol phosphate 5-kinase type III isoform b (pip5k3) mRNA, complete cds	sp|Q9Z1T6|FYV1_MOUSE	738	0	1-phosphatidylinositol 3-phosphate 5-kinase OS=Mus musculus GN=Pikfyve PE=1 SV=3	--	--	--	--	--	K00921	0	868	dre:337690	1-phosphatidylinositol-3-phosphate 5-kinase [EC:2.7.1.150]	GO:0042147//retrograde transport, endosome to Golgi;GO:0035556;GO:0044267//cellular protein metabolic process;GO:0034504//protein localization in nucleus;GO:0046854//phosphoinositide phosphorylation;GO:0006898//receptor-mediated endocytosis	GO:0008270//zinc ion binding;GO:0000285//1-phosphatidylinositol-3-phosphate 5-kinase activity;GO:0016308//1-phosphatidylinositol-4-phosphate 5-kinase activity;GO:0005524//ATP binding;GO:0005515//protein binding	GO:0005829//cytosol;GO:0031901//early endosome membrane;GO:0031410//cytoplasmic vesicle;GO:0045121//membrane raft;GO:0012506//vesicle membrane;GO:0048471//perinuclear region of cytoplasm
CL1018.Contig9_All	1495	1	0.0294	4	0.1143	gi|164523610|gb|ABY60840.1|	850.5	0	phosphatidylinositol phosphate 5-kinase type III isoform d [Danio rerio]	gi|164523609|gb|EU203550.1|	1604	0	Danio rerio phosphatidylinositol phosphate 5-kinase type III isoform d (pip5k3) mRNA, complete cds	sp|Q9Z1T6|FYV1_MOUSE	744	0	1-phosphatidylinositol 3-phosphate 5-kinase OS=Mus musculus GN=Pikfyve PE=1 SV=3	--	--	--	--	--	K00921	0	841	dre:337690	1-phosphatidylinositol-3-phosphate 5-kinase [EC:2.7.1.150]	GO:0042147//retrograde transport, endosome to Golgi;GO:0035556;GO:0044267//cellular protein metabolic process;GO:0034504//protein localization in nucleus;GO:0046854//phosphoinositide phosphorylation;GO:0006898//receptor-mediated endocytosis	GO:0008270//zinc ion binding;GO:0000285//1-phosphatidylinositol-3-phosphate 5-kinase activity;GO:0016308//1-phosphatidylinositol-4-phosphate 5-kinase activity;GO:0005524//ATP binding;GO:0005515//protein binding	GO:0005829//cytosol;GO:0031901//early endosome membrane;GO:0031410//cytoplasmic vesicle;GO:0045121//membrane raft;GO:0012506//vesicle membrane;GO:0048471//perinuclear region of cytoplasm
CL10180.Contig1_All	780	78	4.3942	20	1.0951	--	--	--	--	gi|375240156|gb|JN782446.1|	79.8	2e-11	Cyprinus carpio clone 941277 microsatellite sequence	--	--	--	--	--	--	--	--	--	--	--	--	--	--	-	-	-
CL10180.Contig2_All	240	0	0	0	0	--	--	--	--	gi|54888687|emb|BX510940.8|	61.9	1e-06	Zebrafish DNA sequence from clone DKEYP-69C1 in linkage group 21, complete sequence	--	--	--	--	--	--	--	--	--	--	--	--	--	--	-	-	-
CL10181.Contig1_All	344	27	3.449	12	1.4898	gi|37678182|gb|AAP49009.1|	73.9	2e-12	transposase [Rana pipiens] >gi|39753972|tpg|DAA01561.1| TPA_exp: transposase [Rana pipiens]	gi|375203564|gb|JN745855.1|	105	1e-19	Cyprinus carpio clone 501762 microsatellite sequence	--	--	--	--	--	--	--	--	--	K14834	9e-06	48.9	xtr:100495691	nucleolar complex protein 3	-	-	-
CL10182.Contig1_All	270	5	0.8137	13	2.0563	gi|326672231|ref|XP_003199614.1|	156	4e-37	PREDICTED: hypothetical protein LOC100537056 [Danio rerio]	--	--	--	--	--	--	--	--	--	--	--	--	--	--	--	--	--	--	-	GO:0003824//catalytic activity	-
CL10183.Contig1_All	1581	13	0.3613	25	0.6753	--	--	--	--	gi|375212341|gb|JN754632.1|	369	2e-98	Cyprinus carpio clone 622551 microsatellite sequence	--	--	--	--	--	--	--	--	--	--	--	--	--	--	-	-	-
CL10183.Contig2_All	232	4	0.7576	2	0.3682	--	--	--	--	gi|375212341|gb|JN754632.1|	149	6e-33	Cyprinus carpio clone 622551 microsatellite sequence	--	--	--	--	--	--	--	--	--	--	--	--	--	--	-	-	-
CL10184.Contig1_All	3291	113	1.5088	113	1.4664	gi|224090198|ref|XP_002190115.1|	424.5	1e-116	PREDICTED: hypothetical protein [Taeniopygia guttata]	gi|254885398|emb|FP017281.3|	1223	0	Zebrafish DNA sequence from clone CH1073-126N7 in linkage group 5, complete sequence	sp|Q5BIM2|F214B_BOVIN	345	3e-94	Protein FAM214B OS=Bos taurus GN=FAM214B PE=2 SV=1	--	--	--	--	--	--	--	--	--	--	-	-	GO:0005634//nucleus
CL10184.Contig2_All	3195	11	0.1513	11	0.147	gi|224090198|ref|XP_002190115.1|	425.2	8e-117	PREDICTED: hypothetical protein [Taeniopygia guttata]	gi|254885398|emb|FP017281.3|	1231	0	Zebrafish DNA sequence from clone CH1073-126N7 in linkage group 5, complete sequence	sp|Q5BIM2|F214B_BOVIN	345	3e-94	Protein FAM214B OS=Bos taurus GN=FAM214B PE=2 SV=1	--	--	--	--	--	--	--	--	--	--	-	-	GO:0005634//nucleus
CL10184.Contig3_All	3650	95	1.1437	113	1.3222	gi|224090198|ref|XP_002190115.1|	460.7	2e-127	PREDICTED: hypothetical protein [Taeniopygia guttata]	gi|254885398|emb|FP017281.3|	1207	0	Zebrafish DNA sequence from clone CH1073-126N7 in linkage group 5, complete sequence	sp|Q5BIM2|F214B_BOVIN	380	1e-104	Protein FAM214B OS=Bos taurus GN=FAM214B PE=2 SV=1	--	--	--	--	--	--	--	--	--	--	-	-	GO:0005634//nucleus
CL10185.Contig1_All	203	0	0	0	0	gi|170578137|ref|XP_001894282.1|	57.4	2e-07	T-cell receptor beta chain ANA 11 [Brugia malayi]	gi|115345221|emb|CR678095.18|	77.8	1e-11	Zebrafish DNA sequence from clone DKEY-21E13 in linkage group 12, complete sequence	sp|Q6ZRP5|YD019_HUMAN	56.6	1e-08	Putative uncharacterized protein FLJ46204 OS=Homo sapiens PE=5 SV=2	--	--	--	--	--	--	--	--	--	--	-	-	-
CL10186.Contig1_All	2711	0	0	45	0.7089	gi|269849628|sp|P56224.2|P3F3A_DANRE	863.2	0	RecName: Full=POU domain, class 3, transcription factor 3-A; AltName: Full=Brain-specific homeobox/POU domain protein 1.1; Short=Brain-1.1; Short=zfBrn-1.1; AltName: Full=Class III POU domain protein taichi; AltName: Full=POU domain protein 12; Short=ZP-12 >gi|37194901|gb|AAH58318.1| Pou12 protein [Danio rerio] >gi|169154910|emb|CAQ14275.1| POU domain gene 12 [Danio rerio]	gi|37194900|gb|BC058318.1|	2872	0	Danio rerio POU domain gene 12, mRNA (cDNA clone MGC:65765 IMAGE:6801552), complete cds	sp|P56224|P3F3A_DANRE	863	0	POU domain, class 3, transcription factor 3-A OS=Danio rerio GN=pou3f3a PE=2 SV=2	YML027w	52.4	4e-06	COG5576	Homeodomain-containing transcription factor	K09365	0	759	dre:30321	POU domain transcription factor, class 3	GO:0007275//multicellular organismal development;GO:0006355//regulation of transcription, DNA-dependent	GO:0003700//transcription factor activity;GO:0043565//sequence-specific DNA binding	GO:0005634//nucleus
CL10186.Contig2_All	2884	0	0	44	0.6516	gi|169154909|emb|CAQ14274.1|	845.1	0	POU domain gene 12 [Danio rerio]	gi|46275378|emb|BX842683.9|	2977	0	Zebrafish DNA sequence from clone DKEYP-118H3 in linkage group 9 Contains two novel genes, the pou12 gene for POU domain gene 12, the gene for a novel protein similar to vertebrate G protein-coupled receptor 45 (GPR45), the 3' end of the gene for a novel protein similar to vertebrate four and a half LIM domains 2 (FHL2, zgc:92428) and three CpG islands, complete sequence	sp|P56224|P3F3A_DANRE	836	0	POU domain, class 3, transcription factor 3-A OS=Danio rerio GN=pou3f3a PE=2 SV=2	YML027w	52.4	4e-06	COG5576	Homeodomain-containing transcription factor	K09365	0	766	dre:30321	POU domain transcription factor, class 3	GO:0007275//multicellular organismal development;GO:0006355//regulation of transcription, DNA-dependent	GO:0003700//transcription factor activity;GO:0043565//sequence-specific DNA binding	GO:0005634//nucleus
CL10186.Contig3_All	2692	3	0.049	58	0.9202	gi|169154911|emb|CAQ14276.1|	870.2	0	POU domain gene 12 [Danio rerio]	gi|42406355|gb|BC065961.1|	2785	0	Danio rerio POU domain gene 12, mRNA (cDNA clone MGC:76858 IMAGE:6969114), complete cds	sp|P56224|P3F3A_DANRE	805	0	POU domain, class 3, transcription factor 3-A OS=Danio rerio GN=pou3f3a PE=2 SV=2	--	--	--	--	--	K09365	0	728	dre:30321	POU domain transcription factor, class 3	GO:0007275//multicellular organismal development;GO:0006355//regulation of transcription, DNA-dependent	GO:0003700//transcription factor activity;GO:0043565//sequence-specific DNA binding	GO:0005634//nucleus
CL10186.Contig4_All	2865	5	0.0767	407	6.0671	gi|45504384|ref|NP_958855.1|	872.8	0	POU domain, class 3, transcription factor 3-B isoform 2 [Danio rerio] >gi|34193952|gb|AAH56549.1| POU domain gene 23 [Danio rerio]	gi|45504383|ref|NM_201447.1|	3398	0	Danio rerio POU class 3 homeobox 3b (pou3f3b), transcript variant 2, mRNA >gi|34193951|gb|BC056549.1| Danio rerio POU domain gene 23, mRNA (cDNA clone MGC:65734 IMAGE:6794036), complete cds	sp|P79745|P3F3B_DANRE	866	0	POU domain, class 3, transcription factor 3-B OS=Danio rerio GN=pou3f3b PE=1 SV=1	PA1297	54.3	1e-06	COG1230	Co/Zn/Cd efflux system component	K09365	0	794	dre:30321	POU domain transcription factor, class 3	GO:0007275//multicellular organismal development;GO:0006355//regulation of transcription, DNA-dependent	GO:0003700//transcription factor activity;GO:0043565//sequence-specific DNA binding	GO:0005634//nucleus
CL10186.Contig5_All	2341	1	0.0188	30	0.5473	gi|190337565|gb|AAI63489.1|	840.5	0	Pou23 protein [Danio rerio]	gi|283549679|emb|CU929521.7|	2706	0	Zebrafish DNA sequence from clone CH73-30B17 in linkage group 6, complete sequence	sp|P79745|P3F3B_DANRE	794	0	POU domain, class 3, transcription factor 3-B OS=Danio rerio GN=pou3f3b PE=1 SV=1	PA1297	54.3	9e-07	COG1230	Co/Zn/Cd efflux system component	K09365	0	833	dre:30321	POU domain transcription factor, class 3	GO:0007275//multicellular organismal development;GO:0006355//regulation of transcription, DNA-dependent	GO:0003700//transcription factor activity;GO:0043565//sequence-specific DNA binding	GO:0005634//nucleus
CL10186.Contig6_All	203	6	1.2988	0	0	gi|348526119|ref|XP_003450568.1|	139	5e-32	PREDICTED: POU domain, class 3, transcription factor 1-like [Oreochromis niloticus]	gi|156230917|gb|BC152214.1|	335	4e-89	Danio rerio cDNA clone IMAGE:8122494, partial cds	sp|Q90482|PO3F1_DANRE	139	2e-33	POU domain, class 3, transcription factor 1 OS=Danio rerio GN=pou3f1 PE=2 SV=1	--	--	--	--	--	K09365	7e-33	139	dre:30398	POU domain transcription factor, class 3	GO:0030154//cell differentiation;GO:0007399//nervous system development;GO:0006355//regulation of transcription, DNA-dependent	GO:0003700//transcription factor activity;GO:0043565//sequence-specific DNA binding	GO:0005634//nucleus
CL10187.Contig1_All	2269	24	0.4648	20	0.3765	gi|348538356|ref|XP_003456658.1|	1072	0	PREDICTED: transcription termination factor 2-like [Oreochromis niloticus]	gi|326670533|ref|XR_082594.3|	1988	0	PREDICTED: Danio rerio similar to MGC81081 protein (LOC555382), miscRNA	sp|Q9UNY4|TTF2_HUMAN	866	0	Transcription termination factor 2 OS=Homo sapiens GN=TTF2 PE=1 SV=2	YBR114w	236	2e-61	COG0553	Superfamily II DNA/RNA helicases, SNF2 family	K15173	0	957	xla:431999	transcription termination factor 2 [EC:3.6.4.-]	GO:0000122//negative regulation of transcription from RNA polymerase II promoter;GO:0048562//embryonic organ morphogenesis;GO:0030878//thyroid gland development;GO:0006590//thyroid hormone generation;GO:0060023//soft palate development;GO:0007389//pattern specification process;GO:0031069//hair follicle morphogenesis;GO:0060022//hard palate development;GO:0006396//RNA processing;GO:0048937//latera…	GO:0008094//DNA-dependent ATPase activity;GO:0004386//helicase activity;GO:0003705//RNA polymerase II transcription factor activity, enhancer binding;GO:0003690//double-stranded DNA binding;GO:0008134//transcription factor binding;GO:0008301//DNA bending activity	GO:0008023//transcription elongation factor complex;GO:0005737//cytoplasm;GO:0005667//transcription factor complex
CL10187.Contig2_All	1202	5	0.1828	3	0.1066	gi|348538356|ref|XP_003456658.1|	606.3	8e-172	PREDICTED: transcription termination factor 2-like [Oreochromis niloticus]	gi|326670533|ref|XR_082594.3|	1382	0	PREDICTED: Danio rerio similar to MGC81081 protein (LOC555382), miscRNA	sp|Q9UNY4|TTF2_HUMAN	519	6e-147	Transcription termination factor 2 OS=Homo sapiens GN=TTF2 PE=1 SV=2	CT708	134	3e-31	COG0553	Superfamily II DNA/RNA helicases, SNF2 family	K15173	1e-152	539	xla:431999	transcription termination factor 2 [EC:3.6.4.-]	GO:0000122//negative regulation of transcription from RNA polymerase II promoter;GO:0048562//embryonic organ morphogenesis;GO:0030878//thyroid gland development;GO:0006397//mRNA processing;GO:0006590//thyroid hormone generation;GO:0060023//soft palate development;GO:0007389//pattern specification process;GO:0031069//hair follicle morphogenesis;GO:0060022//hard palate development;GO:0048937//later…	GO:0008094//DNA-dependent ATPase activity;GO:0008270//zinc ion binding;GO:0008026//ATP-dependent helicase activity;GO:0003705//RNA polymerase II transcription factor activity, enhancer binding;GO:0043565//sequence-specific DNA binding;GO:0003690//double-stranded DNA binding;GO:0008134//transcription factor binding;GO:0005524//ATP binding;GO:0008301//DNA bending activity	GO:0008023//transcription elongation factor complex;GO:0005737//cytoplasm;GO:0005681//spliceosomal complex;GO:0005667//transcription factor complex
CL10187.Contig3_All	307	6	0.8588	7	0.9738	gi|47221989|emb|CAG08244.1|	127.9	1e-28	unnamed protein product [Tetraodon nigroviridis]	gi|326670533|ref|XR_082594.3|	274	2e-70	PREDICTED: Danio rerio similar to MGC81081 protein (LOC555382), miscRNA	sp|Q9UNY4|TTF2_HUMAN	119	2e-27	Transcription termination factor 2 OS=Homo sapiens GN=TTF2 PE=1 SV=2	alr4398	70.9	6e-13	COG0553	Superfamily II DNA/RNA helicases, SNF2 family	K15173	6e-28	122	acs:100565235	transcription termination factor 2 [EC:3.6.4.-]	GO:0000122//negative regulation of transcription from RNA polymerase II promoter;GO:0048562//embryonic organ morphogenesis;GO:0030878//thyroid gland development;GO:0006397//mRNA processing;GO:0006590//thyroid hormone generation;GO:0060023//soft palate development;GO:0007389//pattern specification process;GO:0031069//hair follicle morphogenesis;GO:0060022//hard palate development;GO:0048937//later…	GO:0008094//DNA-dependent ATPase activity;GO:0008270//zinc ion binding;GO:0008026//ATP-dependent helicase activity;GO:0003705//RNA polymerase II transcription factor activity, enhancer binding;GO:0043565//sequence-specific DNA binding;GO:0003690//double-stranded DNA binding;GO:0008134//transcription factor binding;GO:0005524//ATP binding;GO:0008301//DNA bending activity	GO:0008023//transcription elongation factor complex;GO:0005737//cytoplasm;GO:0005681//spliceosomal complex;GO:0005667//transcription factor complex
CL10187.Contig4_All	2798	42	0.6596	44	0.6716	gi|348538356|ref|XP_003456658.1|	1153.7	0	PREDICTED: transcription termination factor 2-like [Oreochromis niloticus]	gi|326670533|ref|XR_082594.3|	2422	0	PREDICTED: Danio rerio similar to MGC81081 protein (LOC555382), miscRNA	sp|Q9UNY4|TTF2_HUMAN	901	0	Transcription termination factor 2 OS=Homo sapiens GN=TTF2 PE=1 SV=2	alr4398	238	3e-62	COG0553	Superfamily II DNA/RNA helicases, SNF2 family	K15173	0	1024	xla:431999	transcription termination factor 2 [EC:3.6.4.-]	GO:0006357//regulation of transcription from RNA polymerase II promoter;GO:0030878//thyroid gland development;GO:0060023//soft palate development;GO:0040011//locomotion;GO:0045892//negative regulation of transcription, DNA-dependent;GO:0048468//cell development;GO:0060022//hard palate development;GO:0006369//termination of RNA polymerase II transcription;GO:0060465//pharynx development;GO:0048538…	GO:0008094//DNA-dependent ATPase activity;GO:0005515//protein binding;GO:0004386//helicase activity;GO:0003677//DNA binding;GO:0003700//transcription factor activity	GO:0008023//transcription elongation factor complex;GO:0005737//cytoplasm
CL10187.Contig5_All	1579	11	0.3061	9	0.2434	gi|348538356|ref|XP_003456658.1|	704.1	0	PREDICTED: transcription termination factor 2-like [Oreochromis niloticus]	gi|326670533|ref|XR_082594.3|	1622	0	PREDICTED: Danio rerio similar to MGC81081 protein (LOC555382), miscRNA	sp|Q9UNY4|TTF2_HUMAN	616	5e-176	Transcription termination factor 2 OS=Homo sapiens GN=TTF2 PE=1 SV=2	CT708	174	5e-43	COG0553	Superfamily II DNA/RNA helicases, SNF2 family	K15173	0	637	xla:431999	transcription termination factor 2 [EC:3.6.4.-]	GO:0000122//negative regulation of transcription from RNA polymerase II promoter;GO:0048562//embryonic organ morphogenesis;GO:0030878//thyroid gland development;GO:0006397//mRNA processing;GO:0006590//thyroid hormone generation;GO:0060023//soft palate development;GO:0007389//pattern specification process;GO:0031069//hair follicle morphogenesis;GO:0060022//hard palate development;GO:0048937//later…	GO:0008094//DNA-dependent ATPase activity;GO:0008270//zinc ion binding;GO:0008026//ATP-dependent helicase activity;GO:0003705//RNA polymerase II transcription factor activity, enhancer binding;GO:0043565//sequence-specific DNA binding;GO:0003690//double-stranded DNA binding;GO:0008134//transcription factor binding;GO:0005524//ATP binding;GO:0008301//DNA bending activity	GO:0008023//transcription elongation factor complex;GO:0005737//cytoplasm;GO:0005681//spliceosomal complex;GO:0005667//transcription factor complex
CL10188.Contig1_All	432	8	0.8137	1	0.0989	--	--	--	--	--	--	--	--	--	--	--	--	--	--	--	--	--	--	--	--	--	--	-	-	-
CL10188.Contig2_All	416	12	1.2676	12	1.232	--	--	--	--	--	--	--	--	--	--	--	--	--	--	--	--	--	--	--	--	--	--	-	-	-
CL10189.Contig1_All	1706	109	2.8076	172	4.3059	gi|62955165|ref|NP_001017594.1|	190.3	2e-46	COX16 cytochrome c oxidase assembly homolog [Danio rerio] >gi|62202243|gb|AAH92859.1| COX16 cytochrome c oxidase assembly homolog (S. cerevisiae) [Danio rerio]	gi|62955164|ref|NM_001017594.1|	268	7e-68	Danio rerio COX16 cytochrome c oxidase assembly homolog (S. cerevisiae) (cox16), nuclear gene encoding mitochondrial protein, mRNA >gi|62202242|gb|BC092859.1| Danio rerio COX16 cytochrome c oxidase assembly homolog (S. cerevisiae), mRNA (cDNA clone MGC:110300 IMAGE:7401135), complete cds	sp|Q2NKS2|COX16_BOVIN	116	2e-25	Cytochrome c oxidase assembly protein COX16 homolog, mitochondrial OS=Bos taurus GN=COX16 PE=3 SV=1	--	--	--	--	--	--	--	--	--	--	-	-	GO:0016021//integral to membrane;GO:0031966//mitochondrial membrane
CL10189.Contig2_All	1684	77	2.0092	69	1.7499	gi|62955165|ref|NP_001017594.1|	190.3	2e-46	COX16 cytochrome c oxidase assembly homolog [Danio rerio] >gi|62202243|gb|AAH92859.1| COX16 cytochrome c oxidase assembly homolog (S. cerevisiae) [Danio rerio]	gi|62955164|ref|NM_001017594.1|	268	7e-68	Danio rerio COX16 cytochrome c oxidase assembly homolog (S. cerevisiae) (cox16), nuclear gene encoding mitochondrial protein, mRNA >gi|62202242|gb|BC092859.1| Danio rerio COX16 cytochrome c oxidase assembly homolog (S. cerevisiae), mRNA (cDNA clone MGC:110300 IMAGE:7401135), complete cds	sp|Q2NKS2|COX16_BOVIN	116	2e-25	Cytochrome c oxidase assembly protein COX16 homolog, mitochondrial OS=Bos taurus GN=COX16 PE=3 SV=1	--	--	--	--	--	--	--	--	--	--	-	-	GO:0016021//integral to membrane;GO:0031966//mitochondrial membrane
CL10189.Contig3_All	956	54	2.4821	43	1.921	gi|62955165|ref|NP_001017594.1|	74.3	8e-12	COX16 cytochrome c oxidase assembly homolog [Danio rerio] >gi|62202243|gb|AAH92859.1| COX16 cytochrome c oxidase assembly homolog (S. cerevisiae) [Danio rerio]	gi|62955164|ref|NM_001017594.1|	101	5e-18	Danio rerio COX16 cytochrome c oxidase assembly homolog (S. cerevisiae) (cox16), nuclear gene encoding mitochondrial protein, mRNA >gi|62202242|gb|BC092859.1| Danio rerio COX16 cytochrome c oxidase assembly homolog (S. cerevisiae), mRNA (cDNA clone MGC:110300 IMAGE:7401135), complete cds	--	--	--	--	--	--	--	--	--	--	--	--	--	--	-	-	GO:0031966//mitochondrial membrane
CL1019.Contig1_All	270	0	0	3	0.4745	--	--	--	--	gi|375233999|gb|JN776291.1|	77.8	2e-11	Cyprinus carpio clone 879360 microsatellite sequence	--	--	--	--	--	--	--	--	--	--	--	--	--	--	-	-	-
CL10190.Contig1_All	1360	275	8.8854	186	5.841	gi|55251378|emb|CAH68870.1|	541.6	2e-152	novel protein (zgc:85763) [Danio rerio]	gi|47086462|ref|NM_212788.1|	741	0	Danio rerio enoyl CoA hydratase domain containing 2 (echdc2), mRNA >gi|45709083|gb|BC067609.1| Danio rerio zgc:85763, mRNA (cDNA clone MGC:85763 IMAGE:6960332), complete cds	sp|Q2TBT3|ECHD2_BOVIN	350	5e-96	Enoyl-CoA hydratase domain-containing protein 2, mitochondrial OS=Bos taurus GN=ECHDC2 PE=2 SV=1	BH1135	207	3e-53	COG1024	Enoyl-CoA hydratase/carnithine racemase	K05607	2e-82	306	dre:445182	methylglutaconyl-CoA hydratase [EC:4.2.1.18]	GO:0006631//fatty acid metabolic process	GO:0016829//lyase activity	GO:0005739//mitochondrion
CL10190.Contig2_All	791	44	2.4443	37	1.9977	gi|55251378|emb|CAH68870.1|	220.3	6e-56	novel protein (zgc:85763) [Danio rerio]	gi|375228870|gb|JN771160.1|	254	5e-64	Cyprinus carpio clone 802674 microsatellite sequence	sp|Q2TBT3|ECHD2_BOVIN	102	9e-22	Enoyl-CoA hydratase domain-containing protein 2, mitochondrial OS=Bos taurus GN=ECHDC2 PE=2 SV=1	--	--	--	--	--	K05607	3e-16	85.9	ame:409494	methylglutaconyl-CoA hydratase [EC:4.2.1.18]	GO:0008152//metabolic process	GO:0003824//catalytic activity	-
CL10190.Contig3_All	882	10	0.4982	10	0.4842	gi|112180497|gb|AAH47862.2|	466.8	4e-130	Zgc:85763 [Danio rerio]	gi|47086462|ref|NM_212788.1|	720	0	Danio rerio enoyl CoA hydratase domain containing 2 (echdc2), mRNA >gi|45709083|gb|BC067609.1| Danio rerio zgc:85763, mRNA (cDNA clone MGC:85763 IMAGE:6960332), complete cds	sp|Q86YB7|ECHD2_HUMAN	337	3e-92	Enoyl-CoA hydratase domain-containing protein 2, mitochondrial OS=Homo sapiens GN=ECHDC2 PE=2 SV=2	BH1135	204	1e-52	COG1024	Enoyl-CoA hydratase/carnithine racemase	K05607	1e-79	296	dre:445182	methylglutaconyl-CoA hydratase [EC:4.2.1.18]	GO:0006631//fatty acid metabolic process	GO:0016829//lyase activity	GO:0005739//mitochondrion
CL10190.Contig4_All	459	3	0.2872	5	0.4652	gi|55251378|emb|CAH68870.1|	79.3	4e-14	novel protein (zgc:85763) [Danio rerio]	gi|50831394|emb|BX942844.18|	81.8	2e-12	Zebrafish DNA sequence from clone CH211-11M18 in linkage group 20 Contains the 5' end of the foxp2 gene for forkhead box P2, the sreb2 gene for sreb2 and two CpG islands, complete sequence	--	--	--	--	--	--	--	--	--	--	--	--	--	--	GO:0008152//metabolic process	GO:0003824//catalytic activity	-
CL10191.Contig1_All	2039	143	3.0818	81	1.6966	gi|326668405|ref|XP_002662311.2|	71.6	1e-10	PREDICTED: neurobeachin-like protein 1-like [Danio rerio]	gi|373248857|emb|CU693471.29|	216	3e-52	Zebrafish DNA sequence from clone CH211-79H15 in linkage group 6, complete sequence	sp|Q6ZS30|NBEL1_HUMAN	56.6	2e-07	Neurobeachin-like protein 1 OS=Homo sapiens GN=NBEAL1 PE=2 SV=3	--	--	--	--	--	--	--	--	--	--	-	-	-
CL10191.Contig2_All	1968	64	1.429	157	3.4071	gi|37620196|ref|NP_932335.1|	315.5	5e-84	retinol dehydrogenase 1 [Danio rerio] >gi|28279782|gb|AAH46089.1| Retinol dehydrogenase 1 [Danio rerio]	gi|37620195|ref|NM_198069.1|	371	7e-99	Danio rerio retinol dehydrogenase 1 (rdh1), mRNA >gi|28279781|gb|BC046089.1| Danio rerio retinol dehydrogenase 1, mRNA (cDNA clone MGC:56342 IMAGE:5604028), complete cds	sp|P55006|RDH7_RAT	227	8e-59	Retinol dehydrogenase 7 OS=Rattus norvegicus GN=Rdh7 PE=2 SV=1	L142816	80.1	1e-14	COG1028	Dehydrogenases with different specificities (related to short-chain alcohol dehydrogenases)	K00061	3e-62	240	acs:100561257	retinol dehydrogenase [EC:1.1.1.-]	GO:0031018//endocrine pancreas development;GO:0042572//retinol metabolic process;GO:0042574//retinal metabolic process;GO:0055114//oxidation reduction;GO:0031017//exocrine pancreas development;GO:0035118//embryonic pectoral fin morphogenesis;GO:0001501//skeletal system development;GO:0035050//embryonic heart tube development;GO:0030855//epithelial cell differentiation;GO:0001754//eye photorecepto…	GO:0004745//retinol dehydrogenase activity;GO:0000166//nucleotide binding	GO:0005792//microsome;GO:0005783//endoplasmic reticulum
CL10191.Contig3_All	2073	48	1.0175	60	1.2361	gi|326668405|ref|XP_002662311.2|	71.6	1e-10	PREDICTED: neurobeachin-like protein 1-like [Danio rerio]	gi|373248857|emb|CU693471.29|	216	3e-52	Zebrafish DNA sequence from clone CH211-79H15 in linkage group 6, complete sequence	sp|Q6ZS30|NBEL1_HUMAN	56.6	2e-07	Neurobeachin-like protein 1 OS=Homo sapiens GN=NBEAL1 PE=2 SV=3	--	--	--	--	--	--	--	--	--	--	-	-	-
CL10191.Contig4_All	1230	42	1.5005	52	1.8056	gi|326668405|ref|XP_002662311.2|	71.6	7e-11	PREDICTED: neurobeachin-like protein 1-like [Danio rerio]	gi|373248857|emb|CU693471.29|	216	2e-52	Zebrafish DNA sequence from clone CH211-79H15 in linkage group 6, complete sequence	sp|Q6ZS30|NBEL1_HUMAN	56.6	1e-07	Neurobeachin-like protein 1 OS=Homo sapiens GN=NBEAL1 PE=2 SV=3	--	--	--	--	--	--	--	--	--	--	-	-	-
CL10191.Contig5_All	575	0	0	10	0.7428	gi|37620196|ref|NP_932335.1|	256.5	4e-67	retinol dehydrogenase 1 [Danio rerio] >gi|28279782|gb|AAH46089.1| Retinol dehydrogenase 1 [Danio rerio]	gi|37620195|ref|NM_198069.1|	280	6e-72	Danio rerio retinol dehydrogenase 1 (rdh1), mRNA >gi|28279781|gb|BC046089.1| Danio rerio retinol dehydrogenase 1, mRNA (cDNA clone MGC:56342 IMAGE:5604028), complete cds	sp|P55006|RDH7_RAT	170	2e-42	Retinol dehydrogenase 7 OS=Rattus norvegicus GN=Rdh7 PE=2 SV=1	L142816	57.8	1e-08	COG1028	Dehydrogenases with different specificities (related to short-chain alcohol dehydrogenases)	K00061	5e-48	190	acs:100561257	retinol dehydrogenase [EC:1.1.1.-]	GO:0031018//endocrine pancreas development;GO:0042572//retinol metabolic process;GO:0042574//retinal metabolic process;GO:0055114//oxidation reduction;GO:0031017//exocrine pancreas development;GO:0035118//embryonic pectoral fin morphogenesis;GO:0001501//skeletal system development;GO:0035050//embryonic heart tube development;GO:0030855//epithelial cell differentiation;GO:0001754//eye photorecepto…	GO:0004745//retinol dehydrogenase activity;GO:0000166//nucleotide binding	-
CL10192.Contig1_All	201	35	7.6516	24	5.0995	gi|326678383|ref|XP_003201051.1|	53.1	3e-06	PREDICTED: hypothetical protein LOC568716 [Danio rerio]	--	--	--	--	sp|Q9R1M5|NALP5_MOUSE	53.5	1e-07	NACHT, LRR and PYD domains-containing protein 5 OS=Mus musculus GN=Nlrp5 PE=1 SV=2	--	--	--	--	--	K12800	6e-13	72.8	dre:561595	NACHT, LRR and PYD domains-containing protein 3	-	-	-
CL10193.Contig1_All	245	2	0.3587	4	0.6973	--	--	--	--	--	--	--	--	--	--	--	--	--	--	--	--	--	--	--	--	--	--	-	-	-
CL10193.Contig2_All	227	0	0	4	0.7526	--	--	--	--	--	--	--	--	--	--	--	--	--	--	--	--	--	--	--	--	--	--	-	-	-
CL10194.Contig1_All	2548	1	0.0172	4	0.067	gi|185134552|ref|NP_001117921.1|	62	1e-07	latent transforming growth factor binding protein precursor [Oncorhynchus mykiss] >gi|27549564|gb|AAO17057.1| latent transforming growth factor binding protein [Oncorhynchus mykiss]	gi|185134551|ref|NM_001124449.1|	2353	0	Oncorhynchus mykiss latent transforming growth factor binding protein (LOC100136170), mRNA >gi|27549563|gb|AY173044.1| Oncorhynchus mykiss latent transforming growth factor binding protein mRNA, complete cds	sp|Q9NS15|LTBP3_HUMAN	688	0	Latent-transforming growth factor beta-binding protein 3 OS=Homo sapiens GN=LTBP3 PE=1 SV=4	--	--	--	--	--	K08023	0	1155	dre:562912	latent transforming growth factor beta binding protein	GO:0050789//regulation of biological process;GO:0048513//organ development	-	-
CL10194.Contig2_All	4787	1362	12.5025	502	4.4787	gi|185134552|ref|NP_001117921.1|	2512.6	0	latent transforming growth factor binding protein precursor [Oncorhynchus mykiss] >gi|27549564|gb|AAO17057.1| latent transforming growth factor binding protein [Oncorhynchus mykiss]	gi|185134551|ref|NM_001124449.1|	4861	0	Oncorhynchus mykiss latent transforming growth factor binding protein (LOC100136170), mRNA >gi|27549563|gb|AY173044.1| Oncorhynchus mykiss latent transforming growth factor binding protein mRNA, complete cds	sp|Q9NS15|LTBP3_HUMAN	1331	0	Latent-transforming growth factor beta-binding protein 3 OS=Homo sapiens GN=LTBP3 PE=1 SV=4	--	--	--	--	--	K08023	0	2381	dre:562912	latent transforming growth factor beta binding protein	GO:0050789//regulation of biological process;GO:0048513//organ development	-	-
CL10194.Contig3_All	2469	38	0.6763	16	0.2768	gi|185134552|ref|NP_001117921.1|	62	1e-07	latent transforming growth factor binding protein precursor [Oncorhynchus mykiss] >gi|27549564|gb|AAO17057.1| latent transforming growth factor binding protein [Oncorhynchus mykiss]	gi|185134551|ref|NM_001124449.1|	2353	0	Oncorhynchus mykiss latent transforming growth factor binding protein (LOC100136170), mRNA >gi|27549563|gb|AY173044.1| Oncorhynchus mykiss latent transforming growth factor binding protein mRNA, complete cds	sp|Q9NS15|LTBP3_HUMAN	688	0	Latent-transforming growth factor beta-binding protein 3 OS=Homo sapiens GN=LTBP3 PE=1 SV=4	--	--	--	--	--	K08023	0	1155	dre:562912	latent transforming growth factor beta binding protein	GO:0050789//regulation of biological process;GO:0048513//organ development	-	-
CL10194.Contig4_All	3486	72	0.9076	27	0.3308	gi|185134552|ref|NP_001117921.1|	204.5	2e-50	latent transforming growth factor binding protein precursor [Oncorhynchus mykiss] >gi|27549564|gb|AAO17057.1| latent transforming growth factor binding protein [Oncorhynchus mykiss]	gi|185134551|ref|NM_001124449.1|	3620	0	Oncorhynchus mykiss latent transforming growth factor binding protein (LOC100136170), mRNA >gi|27549563|gb|AY173044.1| Oncorhynchus mykiss latent transforming growth factor binding protein mRNA, complete cds	sp|Q9NS15|LTBP3_HUMAN	1110	0	Latent-transforming growth factor beta-binding protein 3 OS=Homo sapiens GN=LTBP3 PE=1 SV=4	--	--	--	--	--	K08023	0	1729	dre:562912	latent transforming growth factor beta binding protein	GO:0051239;GO:0048513//organ development	-	-
CL10195.Contig1_All	887	7	0.3468	11	0.5296	gi|320118905|ref|NP_956979.2|	526.2	6e-148	nucleoporin 98 [Danio rerio]	gi|320118904|ref|NM_200685.2|	882	0	Danio rerio nucleoporin 98 (nup98), mRNA	sp|P49793|NUP98_RAT	374	2e-103	Nuclear pore complex protein Nup98-Nup96 OS=Rattus norvegicus GN=Nup98 PE=1 SV=2	--	--	--	--	--	K14297	1e-148	526	dre:777756	nuclear pore complex protein Nup98-Nup96	GO:0006260//DNA replication;GO:0000059//protein import into nucleus, docking	GO:0042277//peptide binding;GO:0005515//protein binding	GO:0000776//kinetochore;GO:0005654//nucleoplasm;GO:0031080//Nup107-160 complex
CL10195.Contig2_All	2323	1058	20.0133	765	14.0646	gi|320118905|ref|NP_956979.2|	809.3	0	nucleoporin 98 [Danio rerio]	gi|320118904|ref|NM_200685.2|	1556	0	Danio rerio nucleoporin 98 (nup98), mRNA	sp|P49793|NUP98_RAT	594	3e-169	Nuclear pore complex protein Nup98-Nup96 OS=Rattus norvegicus GN=Nup98 PE=1 SV=2	--	--	--	--	--	K14297	0	809	dre:777756	nuclear pore complex protein Nup98-Nup96	GO:0006260//DNA replication;GO:0000059//protein import into nucleus, docking	GO:0042277//peptide binding;GO:0005515//protein binding	GO:0000776//kinetochore;GO:0005654//nucleoplasm;GO:0031080//Nup107-160 complex
CL10196.Contig1_All	237	21	3.8936	7	1.2614	--	--	--	--	gi|375197953|gb|JN740244.1|	196	3e-47	Cyprinus carpio clone 420941 microsatellite sequence	--	--	--	--	--	--	--	--	--	--	--	--	--	--	-	-	-
CL10196.Contig2_All	320	48	6.5913	28	3.737	--	--	--	--	gi|375225137|gb|JN767427.1|	182	6e-43	Cyprinus carpio clone 758272 microsatellite sequence	--	--	--	--	--	--	--	--	--	--	--	--	--	--	-	-	-
CL10196.Contig3_All	341	1	0.1289	4	0.501	--	--	--	--	gi|375197953|gb|JN740244.1|	161	2e-36	Cyprinus carpio clone 420941 microsatellite sequence	--	--	--	--	--	--	--	--	--	--	--	--	--	--	-	-	-
CL10197.Contig1_All	764	15	0.8627	38	2.1242	gi|45387895|ref|NP_991309.1|	319.7	7e-86	regucalcin [Danio rerio] >gi|82187466|sp|Q6TLF6.1|RGN_DANRE RecName: Full=Regucalcin; Short=RC; AltName: Full=Gluconolactonase; Short=GNL >gi|37595380|gb|AAQ94576.1| regucalcin [Danio rerio] >gi|49901264|gb|AAH75882.1| Regucalcin [Danio rerio]	gi|45387894|ref|NM_205746.1|	468	1e-128	Danio rerio regucalcin (rgn), mRNA >gi|37595379|gb|AY394949.1| Danio rerio clone RK049A3F10 regucalcin mRNA, complete cds	sp|Q6TLF6|RGN_DANRE	319	3e-87	Regucalcin OS=Danio rerio GN=rgn PE=2 SV=1	SMa0717_2	112	9e-25	COG3386	Gluconolactonase	K01053	1e-86	319	dre:403070	gluconolactonase [EC:3.1.1.17]	GO:0050848//regulation of calcium-mediated signaling;GO:0006874//cellular calcium ion homeostasis;GO:0032781//positive regulation of ATPase activity;GO:0019853//L-ascorbic acid biosynthetic process	GO:0008270//zinc ion binding;GO:0005509//calcium ion binding;GO:0030234//enzyme regulator activity;GO:0004341//gluconolactonase activity	GO:0005737//cytoplasm;GO:0005634//nucleus
CL10197.Contig2_All	1108	76	3.0141	338	13.0284	gi|45387895|ref|NP_991309.1|	528.9	1e-148	regucalcin [Danio rerio] >gi|82187466|sp|Q6TLF6.1|RGN_DANRE RecName: Full=Regucalcin; Short=RC; AltName: Full=Gluconolactonase; Short=GNL >gi|37595380|gb|AAQ94576.1| regucalcin [Danio rerio] >gi|49901264|gb|AAH75882.1| Regucalcin [Danio rerio]	gi|45387894|ref|NM_205746.1|	805	0	Danio rerio regucalcin (rgn), mRNA >gi|37595379|gb|AY394949.1| Danio rerio clone RK049A3F10 regucalcin mRNA, complete cds	sp|Q6TLF6|RGN_DANRE	528	7e-150	Regucalcin OS=Danio rerio GN=rgn PE=2 SV=1	SMa0717_2	176	7e-44	COG3386	Gluconolactonase	K01053	2e-149	528	dre:403070	gluconolactonase [EC:3.1.1.17]	GO:0050848//regulation of calcium-mediated signaling;GO:0006874//cellular calcium ion homeostasis;GO:0032781//positive regulation of ATPase activity;GO:0019853//L-ascorbic acid biosynthetic process	GO:0008270//zinc ion binding;GO:0005509//calcium ion binding;GO:0030234//enzyme regulator activity;GO:0004341//gluconolactonase activity	GO:0005737//cytoplasm;GO:0005634//nucleus
CL10198.Contig1_All	332	0	0	0	0	gi|134054482|emb|CAM73235.1|	104	1e-21	zgc:64227 [Danio rerio]	gi|284919653|emb|FP475876.7|	77.8	2e-11	Zebrafish DNA sequence from clone ZFOS-1011F11 in linkage group 1, complete sequence	--	--	--	--	--	--	--	--	--	--	--	--	--	--	-	-	-
CL10198.Contig2_All	2182	2042	41.1229	166	3.2491	gi|134054482|emb|CAM73235.1|	669.5	0	zgc:64227 [Danio rerio]	gi|134054481|emb|CU458974.1|	509	1e-140	Danio rerio cDNA, clone cssl:d0248	sp|Q32NM7|ILDR1_XENLA	364	4e-100	Immunoglobulin-like domain-containing receptor 1 OS=Xenopus laevis GN=ildr1 PE=2 SV=1	--	--	--	--	--	K13909	1e-06	55.8	mcc:707153	mucin-7	-	-	-
CL10199.Contig1_All	326	2	0.2696	17	2.2271	gi|68426327|ref|XP_697410.1|	196.4	2e-49	PREDICTED: hypothetical protein LOC568958 [Danio rerio]	gi|292610507|ref|XM_692318.4|	174	1e-40	PREDICTED: Danio rerio wu:fc46h12 (wu:fc46h12), mRNA	--	--	--	--	--	--	--	--	--	--	--	--	--	--	-	-	-
CL10199.Contig2_All	305	0	0	5	0.7001	gi|68426327|ref|XP_697410.1|	158.7	6e-38	PREDICTED: hypothetical protein LOC568958 [Danio rerio]	gi|292610507|ref|XM_692318.4|	155	1e-34	PREDICTED: Danio rerio wu:fc46h12 (wu:fc46h12), mRNA	--	--	--	--	--	--	--	--	--	--	--	--	--	--	-	-	-
CL102.Contig1_All	248	2	0.3544	4	0.6888	--	--	--	--	--	--	--	--	--	--	--	--	--	--	--	--	--	--	--	--	--	--	-	-	-
CL1020.Contig1_All	873	26	1.3087	32	1.5655	gi|254809988|sp|Q8JHH5.3|CA109_DANRE	273.5	7e-72	RecName: Full=Uncharacterized protein C1orf109 homolog >gi|63100499|gb|AAH94993.1| C1orf109 protein [Danio rerio] >gi|197247251|gb|AAI64043.1| C1orf109 protein [Danio rerio]	gi|63100498|gb|BC094993.1|	135	3e-28	Danio rerio c1orf109 homolog (H. sapiens), mRNA (cDNA clone MGC:109790 IMAGE:5604850), complete cds	sp|Q8JHH5|CA109_DANRE	273	3e-73	Uncharacterized protein C1orf109 homolog OS=Danio rerio GN=zgc:109790 PE=2 SV=3	--	--	--	--	--	--	--	--	--	--	GO:0007275//multicellular organismal development	-	-
CL1020.Contig2_All	939	13	0.6084	6	0.2729	gi|254809988|sp|Q8JHH5.3|CA109_DANRE	75.9	1e-66	RecName: Full=Uncharacterized protein C1orf109 homolog >gi|63100499|gb|AAH94993.1| C1orf109 protein [Danio rerio] >gi|197247251|gb|AAI64043.1| C1orf109 protein [Danio rerio]	gi|27545288|ref|NM_173269.1|	89.7	2e-14	Danio rerio c1orf109 homolog (H. sapiens) (c1orf109), mRNA >gi|21105442|gb|AF506221.1| Danio rerio FLJ20508-like protein mRNA, complete cds	sp|Q8JHH5|CA109_DANRE	202	5e-68	Uncharacterized protein C1orf109 homolog OS=Danio rerio GN=zgc:109790 PE=2 SV=3	--	--	--	--	--	--	--	--	--	--	GO:0007275//multicellular organismal development	-	-
CL10200.Contig1_All	400	34	3.7351	5	0.5339	--	--	--	--	gi|375205712|gb|JN748002.1|	119	9e-24	Cyprinus carpio clone 534645 microsatellite sequence	--	--	--	--	--	--	--	--	--	--	--	--	--	--	-	-	-
CL10200.Contig2_All	396	27	2.9961	13	1.402	--	--	--	--	gi|375208336|gb|JN750627.1|	129	9e-27	Cyprinus carpio clone 573057 microsatellite sequence	--	--	--	--	--	--	--	--	--	--	--	--	--	--	-	-	-
CL10200.Contig3_All	283	3	0.4658	17	2.5655	--	--	--	--	gi|375199397|gb|JN741688.1|	77.8	2e-11	Cyprinus carpio clone 438334 microsatellite sequence	--	--	--	--	--	--	--	--	--	--	--	--	--	--	-	-	-
CL10201.Contig1_All	330	18	2.3968	16	2.0707	--	--	--	--	--	--	--	--	--	--	--	--	--	--	--	--	--	--	--	--	--	--	-	-	-
CL10201.Contig2_All	369	33	3.9298	31	3.588	--	--	--	--	--	--	--	--	--	--	--	--	--	--	--	--	--	--	--	--	--	--	-	-	-
CL10202.Contig1_All	415	16	1.6942	25	2.5728	--	--	--	--	gi|45433451|emb|BX294169.10|	97.6	3e-17	Zebrafish DNA sequence from clone DKEY-151N15 in linkage group 5 Contains the hmbs gene for hydroxymethylbilane synthase, the gene for a novel protein similar to vertebrate transmembrane protein 24 (TMEM24), the arcn1 gene for archain 1, the h2afx gene for H2A histone family, member X, and the 5' end of the gene for a novel protein similar to vertebrate pleckstrin homology-like domain, family B a…	--	--	--	--	--	--	--	--	--	--	--	--	--	--	-	-	-
CL10202.Contig2_All	285	8	1.2335	10	1.4985	--	--	--	--	--	--	--	--	--	--	--	--	--	--	--	--	--	--	--	--	--	--	-	-	-
CL10203.Contig1_All	303	0	0	0	0	--	--	--	--	gi|215268160|emb|CU986305.4|	87.7	2e-14	Zebrafish DNA sequence from clone CH73-160H15 in linkage group 1, complete sequence	--	--	--	--	--	--	--	--	--	--	--	--	--	--	-	-	-
CL10203.Contig2_All	492	2	0.1786	2	0.1736	--	--	--	--	gi|375212327|gb|JN754618.1|	167	5e-38	Cyprinus carpio clone 622458 microsatellite sequence	--	--	--	--	--	--	--	--	--	--	--	--	--	--	-	-	-
CL10204.Contig1_All	2104	163	3.4043	2	0.0406	gi|292628252|ref|XP_692347.4|	273.5	2e-71	PREDICTED: hypothetical protein LOC563892 [Danio rerio]	gi|292628251|ref|XM_687255.4|	1124	0	PREDICTED: Danio rerio caldesmon 1 (cald1), mRNA	sp|Q62736|CALD1_RAT	372	2e-102	Non-muscle caldesmon OS=Rattus norvegicus GN=Cald1 PE=1 SV=1	SP0117	100	1e-20	COG5263	FOG: Glucan-binding domain (YG repeat)	K12327	0	646	dre:563892	caldesmon	GO:0006928//cell motion;GO:0006936//muscle contraction	GO:0005523//tropomyosin binding	GO:0005829//cytosol;GO:0015629//actin cytoskeleton;GO:0005886//plasma membrane
CL10204.Contig2_All	466	10	0.943	1	0.0916	gi|292628252|ref|XP_692347.4|	76.6	3e-13	PREDICTED: hypothetical protein LOC563892 [Danio rerio]	gi|292628251|ref|XM_687255.4|	137	4e-29	PREDICTED: Danio rerio caldesmon 1 (cald1), mRNA	--	--	--	--	--	--	--	--	--	K12327	6e-14	76.6	dre:563892	caldesmon	-	-	-
CL10204.Contig3_All	2629	275	4.5965	3	0.0487	gi|292628252|ref|XP_692347.4|	1039.6	0	PREDICTED: hypothetical protein LOC563892 [Danio rerio]	gi|292628251|ref|XM_687255.4|	1237	0	PREDICTED: Danio rerio caldesmon 1 (cald1), mRNA	sp|Q05682|CALD1_HUMAN	447	7e-125	Caldesmon OS=Homo sapiens GN=CALD1 PE=1 SV=3	SP0117	95.5	4e-19	COG5263	FOG: Glucan-binding domain (YG repeat)	K12327	0	1039	dre:563892	caldesmon	GO:0009987//cellular process	GO:0008092//cytoskeletal protein binding	GO:0015629//actin cytoskeleton;GO:0044444//cytoplasmic part;GO:0005886//plasma membrane
CL10205.Contig1_All	767	191	10.9426	328	18.2638	--	--	--	--	gi|375241183|gb|JN783473.1|	133	1e-27	Cyprinus carpio clone 953595 microsatellite sequence	--	--	--	--	--	--	--	--	--	--	--	--	--	--	-	-	-
CL10205.Contig2_All	292	5	0.7524	13	1.9014	--	--	--	--	gi|56292121|emb|CR762418.5|	83.8	3e-13	Zebrafish DNA sequence from clone RP71-15A9 in linkage group 19, complete sequence	--	--	--	--	--	--	--	--	--	--	--	--	--	--	-	-	-
CL10206.Contig1_All	594	96	7.1018	125	8.9875	gi|157870496|ref|XP_001683798.1|	56.6	7e-07	hypothetical protein [Leishmania major strain Friedlin] >gi|68126865|emb|CAJ04710.1| conserved hypothetical protein [Leishmania major strain Friedlin]	gi|375177753|gb|JN720044.1|	369	9e-99	Cyprinus carpio clone 15153 microsatellite sequence	--	--	--	--	--	--	--	--	--	K14079	8e-06	50.4	dmo:Dmoj_GI15889	poly(A) RNA polymerase GLD2 [EC:2.7.7.19]	-	-	-
CL10206.Contig2_All	563	264	20.6052	266	20.1784	--	--	--	--	gi|375177753|gb|JN720044.1|	367	3e-98	Cyprinus carpio clone 15153 microsatellite sequence	--	--	--	--	--	--	--	--	--	--	--	--	--	--	-	-	-
CL10206.Contig3_All	576	116	8.8495	145	10.7513	--	--	--	--	gi|375177753|gb|JN720044.1|	440	1e-120	Cyprinus carpio clone 15153 microsatellite sequence	--	--	--	--	--	--	--	--	--	--	--	--	--	--	-	-	-
CL10207.Contig1_All	226	9	1.7499	5	0.9449	--	--	--	--	--	--	--	--	--	--	--	--	--	--	--	--	--	--	--	--	--	--	-	-	-
CL10207.Contig2_All	221	10	1.9883	0	0	--	--	--	--	--	--	--	--	--	--	--	--	--	--	--	--	--	--	--	--	--	--	-	-	-
CL10208.Contig1_All	250	7	1.2304	1	0.1708	--	--	--	--	gi|375225034|gb|JN767324.1|	69.9	4e-09	Cyprinus carpio clone 756856 microsatellite sequence	--	--	--	--	--	--	--	--	--	--	--	--	--	--	-	-	-
CL10209.Contig1_All	230	5	0.9553	4	0.7428	gi|154341192|ref|XP_001566549.1|	131.7	8e-30	hypothetical protein [Leishmania braziliensis MHOM/BR/75/M2904]	--	--	--	--	--	--	--	--	SPAC9.04	47.4	6e-06	COG2801	Transposase and inactivated derivatives	K15144	5e-07	53.1	dre:571519	mediator of RNA polymerase II transcription subunit 1	-	-	-
CL1021.Contig1_All	1932	454	10.326	606	13.3961	gi|94732662|emb|CAK04095.1|	428.7	4e-118	novel protein similar to diaphorase (NADH) (cytochrome b-5 reductase) (dia1) [Danio rerio]	gi|47086666|ref|NM_212685.1|	791	0	Danio rerio cytochrome b5 reductase 3 (cyb5r3), mRNA >gi|42744544|gb|BC066624.1| Danio rerio cytochrome b5 reductase 3, mRNA (cDNA clone MGC:77071 IMAGE:6960174), complete cds	sp|P07514|NB5R3_BOVIN	368	3e-101	NADH-cytochrome b5 reductase 3 OS=Bos taurus GN=CYB5R3 PE=1 SV=3	SPCC970.03	148	4e-35	COG0543	2-polyprenylphenol hydroxylase and related flavodoxin oxidoreductases	K00326	9e-119	428	dre:324560	cytochrome-b5 reductase [EC:1.6.2.2]	GO:0006695//cholesterol biosynthetic process;GO:0055114//oxidation reduction	GO:0004128//cytochrome-b5 reductase activity;GO:0071949	GO:0005789//endoplasmic reticulum membrane;GO:0005743//mitochondrial inner membrane;GO:0005741//mitochondrial outer membrane
CL1021.Contig2_All	1992	744	16.4122	1012	21.6973	gi|94732662|emb|CAK04095.1|	557.4	8e-157	novel protein similar to diaphorase (NADH) (cytochrome b-5 reductase) (dia1) [Danio rerio]	gi|47086666|ref|NM_212685.1|	954	0	Danio rerio cytochrome b5 reductase 3 (cyb5r3), mRNA >gi|42744544|gb|BC066624.1| Danio rerio cytochrome b5 reductase 3, mRNA (cDNA clone MGC:77071 IMAGE:6960174), complete cds	sp|P07514|NB5R3_BOVIN	460	5e-129	NADH-cytochrome b5 reductase 3 OS=Bos taurus GN=CYB5R3 PE=1 SV=3	SPCC970.03	181	4e-45	COG0543	2-polyprenylphenol hydroxylase and related flavodoxin oxidoreductases	K00326	2e-157	556	dre:324560	cytochrome-b5 reductase [EC:1.6.2.2]	GO:0006695//cholesterol biosynthetic process;GO:0055114//oxidation reduction	GO:0004128//cytochrome-b5 reductase activity;GO:0071949	GO:0005789//endoplasmic reticulum membrane;GO:0005743//mitochondrial inner membrane;GO:0005741//mitochondrial outer membrane
CL10210.Contig1_All	962	64	2.9234	30	1.3319	gi|3746499|gb|AAD02928.1|	62	1e-69	reverse transcriptase [Oryzias latipes]	gi|61969298|emb|BX537277.15|	93.7	1e-15	Zebrafish DNA sequence from clone DKEY-45D16 in linkage group 2, complete sequence	--	--	--	--	--	--	--	--	--	--	--	--	--	--	-	-	-
CL10211.Contig1_All	824	33	1.7598	108	5.5977	--	--	--	--	gi|375228753|gb|JN771043.1|	103	1e-18	Cyprinus carpio clone 801446 microsatellite sequence	--	--	--	--	--	--	--	--	--	--	--	--	--	--	-	-	-
CL10211.Contig2_All	214	7	1.4374	13	2.5944	--	--	--	--	gi|55818867|emb|BX571969.5|	67.9	1e-08	Zebrafish DNA sequence from clone DKEY-93P1 in linkage group 11, complete sequence	--	--	--	--	--	--	--	--	--	--	--	--	--	--	-	-	-
CL10212.Contig1_All	1321	28	0.9314	21	0.6789	--	--	--	--	gi|62120525|emb|BX927407.11|	997	0	Zebrafish DNA sequence from clone CH211-67F24 in linkage group 13 Contains the cnih gene for cornichon homolog (Drosophila), the cdkn3 gene for cyclin-dependent kinase inhibitor 3, the ge ne for a novel protein similar to vertebrate synaptojanin 2 binding protein (SYNJ2BP, zgc:56207), the 3' end of the gene for a novel protein similar to H.sapiens son of sevenless homolog, the 3' end of the gene …	--	--	--	--	--	--	--	--	--	--	--	--	--	--	-	-	-
CL10212.Contig2_All	1288	0	0	0	0	--	--	--	--	gi|62120525|emb|BX927407.11|	997	0	Zebrafish DNA sequence from clone CH211-67F24 in linkage group 13 Contains the cnih gene for cornichon homolog (Drosophila), the cdkn3 gene for cyclin-dependent kinase inhibitor 3, the ge ne for a novel protein similar to vertebrate synaptojanin 2 binding protein (SYNJ2BP, zgc:56207), the 3' end of the gene for a novel protein similar to H.sapiens son of sevenless homolog, the 3' end of the gene …	--	--	--	--	--	--	--	--	--	--	--	--	--	--	-	-	-
CL10212.Contig3_All	1277	0	0	0	0	--	--	--	--	gi|62120525|emb|BX927407.11|	997	0	Zebrafish DNA sequence from clone CH211-67F24 in linkage group 13 Contains the cnih gene for cornichon homolog (Drosophila), the cdkn3 gene for cyclin-dependent kinase inhibitor 3, the ge ne for a novel protein similar to vertebrate synaptojanin 2 binding protein (SYNJ2BP, zgc:56207), the 3' end of the gene for a novel protein similar to H.sapiens son of sevenless homolog, the 3' end of the gene …	--	--	--	--	--	--	--	--	--	--	--	--	--	--	-	-	-
CL10213.Contig1_All	3946	2844	31.6705	2281	24.6878	gi|47221570|emb|CAF97835.1|	626.3	3e-177	unnamed protein product [Tetraodon nigroviridis]	gi|238776826|ref|NR_027750.1|	739	0	Danio rerio wu:fb63d09 (wu:fb63d09), non-coding RNA	sp|Q91WP0|MASP2_MOUSE	411	7e-114	Mannan-binding lectin serine protease 2 OS=Mus musculus GN=Masp2 PE=1 SV=1	VC1649	80.5	2e-14	COG5640	Secreted trypsin-like serine protease	K01331	2e-117	425	xla:733422	complement component 1, s subcomponent [EC:3.4.21.42]	GO:0019538//protein metabolic process;GO:0006955//immune response	GO:0005515//protein binding;GO:0008236//serine-type peptidase activity	-
CL10213.Contig2_All	2163	70	1.4221	16	0.3159	gi|326675029|ref|XP_689490.5|	323.6	2e-86	PREDICTED: tumor necrosis factor receptor superfamily member 5-like [Danio rerio]	gi|375236600|gb|JN778890.1|	184	1e-42	Cyprinus carpio clone 903359 microsatellite sequence	sp|P50284|TNR3_MOUSE	119	3e-26	Tumor necrosis factor receptor superfamily member 3 OS=Mus musculus GN=Ltbr PE=1 SV=1	--	--	--	--	--	K03159	1e-27	125	bta:504653	lymphotoxin beta receptor TNFR superfamily member 3	GO:0048522//positive regulation of cellular process;GO:0007165//signal transduction	GO:0005515//protein binding	-
CL10213.Contig3_All	933	87	4.0975	56	2.5634	--	--	--	--	gi|375198076|gb|JN740367.1|	111	5e-21	Cyprinus carpio clone 422592 microsatellite sequence	--	--	--	--	--	--	--	--	--	--	--	--	--	--	-	-	-
CL10213.Contig4_All	807	16	0.8712	11	0.5821	gi|326675029|ref|XP_689490.5|	63.5	1e-08	PREDICTED: tumor necrosis factor receptor superfamily member 5-like [Danio rerio]	gi|375236600|gb|JN778890.1|	174	4e-40	Cyprinus carpio clone 903359 microsatellite sequence	--	--	--	--	--	--	--	--	--	--	--	--	--	--	-	-	-
CL10214.Contig1_All	1284	12	0.4107	6	0.1996	gi|220678429|emb|CAQ15292.2|	519.2	1e-145	novel protein similar to vertebrate DENN/MADD domain containing 2C (DENND2C) [Danio rerio] >gi|220679617|emb|CAX13245.1| novel protein similar to vertebrate DENN/MADD domain containing 2C (DENND2C) [Danio rerio]	gi|326669895|ref|XM_001919051.3|	759	0	PREDICTED: Danio rerio si:dkeyp-31a2.1 (si:dkeyp-31a2.1), mRNA	sp|Q68D51|DEN2C_HUMAN	372	9e-103	DENN domain-containing protein 2C OS=Homo sapiens GN=DENND2C PE=2 SV=2	--	--	--	--	--	K12861	3e-102	372	gga:419884	pre-mRNA-splicing factor SPF27	-	-	-
CL10214.Contig2_All	2950	112	1.6683	126	1.8242	gi|326669896|ref|XP_001919086.3|	1401.7	0	PREDICTED: DENN domain-containing protein 2C [Danio rerio]	gi|326669895|ref|XM_001919051.3|	2117	0	PREDICTED: Danio rerio si:dkeyp-31a2.1 (si:dkeyp-31a2.1), mRNA	sp|Q68D51|DEN2C_HUMAN	767	0	DENN domain-containing protein 2C OS=Homo sapiens GN=DENND2C PE=2 SV=2	--	--	--	--	--	K12861	0	746	gga:419884	pre-mRNA-splicing factor SPF27	-	-	-
CL10214.Contig3_All	2479	31	0.5495	51	0.8786	gi|326669896|ref|XP_001919086.3|	1383.6	0	PREDICTED: DENN domain-containing protein 2C [Danio rerio]	gi|326669895|ref|XM_001919051.3|	2064	0	PREDICTED: Danio rerio si:dkeyp-31a2.1 (si:dkeyp-31a2.1), mRNA	sp|Q68D51|DEN2C_HUMAN	751	0	DENN domain-containing protein 2C OS=Homo sapiens GN=DENND2C PE=2 SV=2	--	--	--	--	--	K12861	0	730	gga:419884	pre-mRNA-splicing factor SPF27	-	-	-
CL10215.Contig1_All	1449	238	7.2176	240	7.0739	gi|157423326|gb|AAI53605.1|	667.5	0	Zgc:56407 [Danio rerio]	gi|41053604|ref|NM_200287.1|	527	1e-146	Danio rerio zgc:56407 (zgc:56407), mRNA >gi|29436449|gb|BC049426.1| Danio rerio zgc:56407, mRNA (cDNA clone MGC:56407 IMAGE:5605232), complete cds	sp|Q5E9Z7|RPC4_BOVIN	420	5e-117	DNA-directed RNA polymerase III subunit RPC4 OS=Bos taurus GN=POLR3D PE=2 SV=1	--	--	--	--	--	K03026	0	664	dre:393257	DNA-directed RNA polymerase III subunit RPC4	GO:0032728//positive regulation of interferon-beta production;GO:0045089//positive regulation of innate immune response;GO:0006386//termination of RNA polymerase III transcription;GO:0006385	GO:0003899//DNA-directed RNA polymerase activity;GO:0003677//DNA binding	GO:0005666//DNA-directed RNA polymerase III complex
CL10215.Contig2_All	603	0	0	0	0	gi|157423326|gb|AAI53605.1|	316.2	4e-85	Zgc:56407 [Danio rerio]	gi|157423325|gb|BC153604.1|	430	1e-117	Danio rerio zgc:56407, mRNA (cDNA clone MGC:174437 IMAGE:8784935), complete cds	sp|Q5E9Z7|RPC4_BOVIN	178	6e-45	DNA-directed RNA polymerase III subunit RPC4 OS=Bos taurus GN=POLR3D PE=2 SV=1	--	--	--	--	--	K03026	5e-85	313	dre:393257	DNA-directed RNA polymerase III subunit RPC4	GO:0050896//response to stimulus;GO:0006383//transcription from RNA polymerase III promoter;GO:0048518//positive regulation of biological process	GO:0003899//DNA-directed RNA polymerase activity;GO:0003677//DNA binding	GO:0005666//DNA-directed RNA polymerase III complex
CL10216.Contig1_All	207	0	0	0	0	--	--	--	--	--	--	--	--	--	--	--	--	--	--	--	--	--	--	--	--	--	--	-	-	-
[truncated: 64,855 more rows]
