# Supplementary material for: Genomic signature of highland adaptation in fish: a case study in Tibetan Schizothoracinae species
Source: BMC Genomics. 2017 Dec 6;18:948. doi: 10.1186/s12864-017-4352-8 (PMC5718033; doi:10.1186/s12864-017-4352-8)
Supplement: Supplementary file 6 — Species distribution is calculated as a percentage of the total homologous sequences. (XLS 27 kb) [file 12864_2017_4352_MOESM6_ESM.xls]

## Sheet: G-Unigene.fa.blast.homolog.stat
Table S3. Species distribution of annotated unigenes in G. p. ganzihonensis transcriptome.
Species	Number of unigenes	Percentage
Danio_rerio	51812	81.72
Oryzias_latipes	3824	6.03
Tetraodon_nigroviridis	2731	4.31
Gadus_morhua	2354	3.71
Latimeria_chalumnae	2248	3.55
Branchiostoma_floridae	435	0.69
