# Supplementary material for: Genomic signature of highland adaptation in fish: a case study in Tibetan Schizothoracinae species
Source: BMC Genomics. 2017 Dec 6;18:948. doi: 10.1186/s12864-017-4352-8 (PMC5718033; doi:10.1186/s12864-017-4352-8)
Supplement: Supplementary file 7 — GO categories showing accelerated evolutionary rates within G. p. ganzihonensis and Danio rerio. (XLS 104 kb) [file 12864_2017_4352_MOESM7_ESM.xls]

## Sheet: all
Table S4. GO categories showing accelerated evolutionary rates within G. p. ganzihonensis and Danio rerio.
GO ID	Description	Category	Number of involved genes	Tibetan naked carp mean Ka/Ks	zebrafish mean Ka/Ks	P value
G. p. ganzihonensis linkage
GO:0008150	biological process	biological process	2958	0.136263	0.0782122	1.55896e-107
GO:0003674	molecular function	molecular function	2863	0.132446	0.0768464	4.45744e-98
GO:0009987	cellular process	biological process	2369	0.128839	0.0692231	1.09936e-104
GO:0005488	binding	molecular function	2330	0.128066	0.0691929	9.8355e-102
GO:0008152	metabolic process	biological process	1930	0.131279	0.116597	0.00518532
GO:0044237	cellular metabolic process	biological process	1737	0.125596	0.112174	0.0136772
GO:0044238	primary metabolic process	biological process	1703	0.125531	0.113576	0.0376329
GO:0065007	biological regulation	biological process	1552	0.120344	0.0584842	1.64817e-89
GO:0050789	regulation of biological process	biological process	1497	0.11879	0.0569072	1.8809e-88
GO:0050794	regulation of cellular process	biological process	1408	0.116286	0.054675	6.7178e-86
GO:0043170	macromolecule metabolic process	biological process	1293	0.125475	0.110032	0.00712012
GO:0044260	cellular macromolecule metabolic process	biological process	1184	0.124193	0.107769	0.00441441
GO:0097159	organic cyclic compound binding	molecular function	1177	0.122818	0.0499518	4.95374e-107
GO:0071704	organic substance metabolic process	biological process	1006	0.127998	0.109244	0.00171123
GO:0019222	regulation of metabolic process	biological process	976	0.114489	0.0437369	1.25241e-92
GO:0050896	response to stimulus	biological process	908	0.117019	0.0440044	5.64173e-97
GO:0006807	nitrogen compound metabolic process	biological process	896	0.126492	0.109146	0.00613553
GO:0031323	regulation of cellular metabolic process	biological process	882	0.108613	0.0408396	2.95849e-83
GO:0034641	cellular nitrogen compound metabolic process	biological process	879	0.124245	0.107356	0.0082121
GO:0046483	heterocycle metabolic process	biological process	878	0.127552	0.107869	0.00158001
GO:0006725	cellular aromatic compound metabolic process	biological process	874	0.126981	0.108082	0.00265743
GO:0080090	regulation of primary metabolic process	biological process	856	0.108168	0.0393981	3.83958e-86
GO:0006139	nucleobase-containing compound metabolic process	biological process	812	0.123157	0.106198	0.00856197
GO:0060255	regulation of macromolecule metabolic process	biological process	809	0.108626	0.0383706	2.61845e-86
GO:0071840	cellular component organization or biogenesis	biological process	764	0.121268	0.106047	0.0297135
GO:0003676	nucleic acid binding	molecular function	698	0.11665	0.0364881	6.14303e-100
GO:0051716	cellular response to stimulus	biological process	686	0.111454	0.0365542	6.7005e-89
GO:0036094	small molecule binding	molecular function	652	0.124051	0.104981	0.00612266
GO:0071841	cellular component organization or biogenesis at cellular level	biological process	644	0.121452	0.100751	0.00252108
GO:0051171	regulation of nitrogen compound metabolic process	biological process	634	0.108087	0.0338574	2.53767e-82
GO:0048518	positive regulation of biological process	biological process	621	0.11331	0.0353596	3.32654e-84
GO:0000166	nucleotide binding	molecular function	615	0.124216	0.104602	0.00620837
GO:0090304	nucleic acid metabolic process	biological process	615	0.12443	0.105222	0.00687464
GO:0051234	establishment of localization	biological process	612	0.114778	0.0919992	0.000691093
GO:0019219	regulation of nucleobase-containing compound metabolic process	biological process	605	0.110028	0.0334056	3.83304e-84
GO:0006810	transport	biological process	601	0.115578	0.0914123	0.000373127
GO:0010468	regulation of gene expression	biological process	596	0.111451	0.0322997	8.47611e-87
GO:0009889	regulation of biosynthetic process	biological process	592	0.111583	0.0327866	3.2257e-86
GO:0071842	cellular component organization at cellular level	biological process	589	0.119996	0.100903	0.00778329
GO:0031326	regulation of cellular biosynthetic process	biological process	585	0.107474	0.0320871	1.66471e-80
GO:0048522	positive regulation of cellular process	biological process	569	0.112179	0.0334639	1.93987e-82
GO:0010556	regulation of macromolecule biosynthetic process	biological process	566	0.107463	0.0312893	2.24292e-81
GO:2000112	regulation of cellular macromolecule biosynthetic process	biological process	557	0.106841	0.0309857	5.52352e-80
GO:0051252	regulation of RNA metabolic process	biological process	493	0.107758	0.0285603	7.11152e-79
GO:0007165	signal transduction	biological process	471	0.109577	0.0291067	2.25129e-79
GO:2001141	regulation of RNA biosynthetic process	biological process	460	0.104758	0.0278024	7.24817e-74
GO:0006355	regulation of transcription, DNA-dependent	biological process	455	0.106063	0.027824	6.73748e-75
GO:0006996	organelle organization	biological process	410	0.123246	0.104769	0.0273629
GO:0006950	response to stress	biological process	393	0.126042	0.0308135	3.51705e-91
GO:0009893	positive regulation of metabolic process	biological process	389	0.0988958	0.0250619	6.94703e-64
GO:0031325	positive regulation of cellular metabolic process	biological process	369	0.0984076	0.0243986	1.7852e-62
GO:0010604	positive regulation of macromolecule metabolic process	biological process	366	0.0955786	0.0240695	2.22252e-60
GO:0042221	response to chemical stimulus	biological process	362	0.0969308	0.0255985	4.68951e-62
GO:0003723	RNA binding	molecular function	336	0.115751	0.086125	0.000429077
GO:0048583	regulation of response to stimulus	biological process	325	0.107427	0.0242623	5.87221e-68
GO:0003677	DNA binding	molecular function	323	0.110365	0.0256374	6.89923e-72
GO:0046907	intracellular transport	biological process	306	0.104304	0.084243	0.0202618
GO:0045184	establishment of protein localization	biological process	304	0.11092	0.0839214	0.00235082
GO:0015031	protein transport	biological process	297	0.111734	0.0842346	0.0022855
GO:0033554	cellular response to stress	biological process	252	0.119966	0.0227174	1.39466e-81
GO:0009057	macromolecule catabolic process	biological process	244	0.118387	0.0951373	0.026001
GO:0009891	positive regulation of biosynthetic process	biological process	239	0.108276	0.0196981	4.0549e-59
GO:0031328	positive regulation of cellular biosynthetic process	biological process	233	0.10691	0.0194779	4.13825e-58
GO:0051173	positive regulation of nitrogen compound metabolic process	biological process	232	0.110349	0.0194029	1.59688e-62
GO:0044265	cellular macromolecule catabolic process	biological process	232	0.115301	0.0942969	0.0493813
GO:0045935	positive regulation of nucleobase-containing compound metabolic process	biological process	226	0.108316	0.0190304	4.23707e-61
GO:0016817	hydrolase activity, acting on acid anhydrides	molecular function	225	0.11449	0.0926428	0.0250265
GO:0016462	pyrophosphatase activity	molecular function	225	0.11449	0.0926428	0.0250265
GO:0016818	hydrolase activity, acting on acid anhydrides, in phosphorus-containing anhydrides	molecular function	225	0.11449	0.0926428	0.0250265
GO:0016071	mRNA metabolic process	biological process	222	0.0706947	0.0534938	0.0252447
GO:0006357	regulation of transcription from RNA polymerase II promoter	biological process	213	0.103075	0.018616	9.24482e-53
GO:0010557	positive regulation of macromolecule biosynthetic process	biological process	212	0.111061	0.0185802	1.1535e-55
GO:0010628	positive regulation of gene expression	biological process	202	0.102466	0.0179847	5.3322e-50
GO:0051254	positive regulation of RNA metabolic process	biological process	201	0.101428	0.0172015	1.11613e-52
GO:0071844	cellular component assembly at cellular level	biological process	197	0.134696	0.109162	0.0441984
GO:0006508	proteolysis	biological process	196	0.123673	0.0896865	0.00117423
GO:0042127	regulation of cell proliferation	biological process	189	0.104136	0.0192234	3.9279e-49
GO:0045893	positive regulation of transcription, DNA-dependent	biological process	184	0.10575	0.0166619	1.96246e-50
GO:0006974	response to DNA damage stimulus	biological process	182	0.120678	0.0194896	2.01431e-72
GO:0007166	cell surface receptor signaling pathway	biological process	166	0.107953	0.0180106	2.4978e-47
GO:0002376	immune system process	biological process	165	0.101204	0.017429	6.53047e-50
GO:0005215	transporter activity	molecular function	156	0.154469	0.101206	0.000137233
GO:0048584	positive regulation of response to stimulus	biological process	154	0.108264	0.0178312	2.16066e-44
GO:0030234	enzyme regulator activity	molecular function	154	0.110631	0.0860791	0.03046
GO:0010608	posttranscriptional regulation of gene expression	biological process	149	0.103392	0.079652	0.0375054
GO:0009259	ribonucleotide metabolic process	biological process	144	0.113099	0.0880863	0.0333171
GO:0008233	peptidase activity	molecular function	141	0.159114	0.105904	0.000149903
GO:0006163	purine nucleotide metabolic process	biological process	140	0.113899	0.0857668	0.0165072
GO:0009150	purine ribonucleotide metabolic process	biological process	138	0.111922	0.0851346	0.0238006
GO:0051186	cofactor metabolic process	biological process	131	0.133075	0.0955141	0.00473003
GO:0070011	peptidase activity, acting on L-amino acid peptides	molecular function	129	0.154858	0.11359	0.00650374
GO:0022892	substrate-specific transporter activity	molecular function	126	0.146118	0.100287	0.00299085
GO:0010564	regulation of cell cycle process	biological process	125	0.114149	0.0895417	0.0470053
GO:0006397	mRNA processing	biological process	123	0.0799861	0.0536653	0.00929225
GO:0046700	heterocycle catabolic process	biological process	122	0.125388	0.087712	0.00515268
GO:0044270	cellular nitrogen compound catabolic process	biological process	116	0.110165	0.0769289	0.00939883
GO:0006732	coenzyme metabolic process	biological process	116	0.129166	0.0974803	0.018878
GO:0019439	aromatic compound catabolic process	biological process	116	0.113149	0.0848094	0.0306716
GO:0045944	positive regulation of transcription from RNA polymerase II promoter	biological process	113	0.116534	0.0139044	8.59581e-43
GO:0046434	organophosphate catabolic process	biological process	112	0.102048	0.0722372	0.0134416
GO:0006417	regulation of translation	biological process	110	0.0914927	0.0622625	0.0126039
GO:0034655	nucleobase-containing compound catabolic process	biological process	108	0.106182	0.076992	0.0268953
GO:0072523	purine-containing compound catabolic process	biological process	106	0.105432	0.0747516	0.0128998
GO:0009166	nucleotide catabolic process	biological process	105	0.105412	0.0712098	0.00628384
GO:0006811	ion transport	biological process	105	0.166175	0.116002	0.00749736
GO:0006195	purine nucleotide catabolic process	biological process	104	0.101591	0.0688004	0.00834819
GO:0009605	response to external stimulus	biological process	103	0.11947	0.090644	0.0329914
GO:0009143	nucleoside triphosphate catabolic process	biological process	102	0.100953	0.0694058	0.0116166
GO:0009146	purine nucleoside triphosphate catabolic process	biological process	102	0.100953	0.0694058	0.0116166
GO:0009154	purine ribonucleotide catabolic process	biological process	102	0.0985605	0.0678924	0.0143711
GO:0009261	ribonucleotide catabolic process	biological process	102	0.0985605	0.0678924	0.0143711
GO:0071843	cellular component biogenesis at cellular level	biological process	102	0.0948444	0.0661171	0.0339121
GO:0008284	positive regulation of cell proliferation	biological process	100	0.0995242	0.0144054	2.9031e-32
GO:0022857	transmembrane transporter activity	molecular function	100	0.16221	0.0939446	0.000262342
GO:0001071	nucleic acid binding transcription factor activity	molecular function	99	0.0865488	0.0148459	1.66745e-25
GO:0003700	sequence-specific DNA binding transcription factor activity	molecular function	99	0.0865488	0.0148459	1.66745e-25
GO:0009203	ribonucleoside triphosphate catabolic process	biological process	99	0.0981511	0.067389	0.014225
GO:0009207	purine ribonucleoside triphosphate catabolic process	biological process	99	0.0981511	0.067389	0.014225
GO:0022613	ribonucleoprotein complex biogenesis	biological process	99	0.0949064	0.063563	0.0215481
GO:0002682	regulation of immune system process	biological process	97	0.0678166	0.0137497	1.69967e-20
GO:0055085	transmembrane transport	biological process	95	0.151942	0.0917227	0.000348389
GO:0019904	protein domain specific binding	molecular function	94	0.101733	0.0732179	0.0323432
GO:0022891	substrate-specific transmembrane transporter activity	molecular function	89	0.146773	0.0917939	0.0041437
GO:0071156	regulation of cell cycle arrest	biological process	84	0.111753	0.0803291	0.0174408
GO:0006812	cation transport	biological process	83	0.160222	0.119463	0.0455867
GO:0043565	sequence-specific DNA binding	molecular function	74	0.0962566	0.0135732	1.1992e-27
GO:0046982	protein heterodimerization activity	molecular function	74	0.149014	0.102304	0.034703
GO:0015075	ion transmembrane transporter activity	molecular function	72	0.15828	0.106305	0.017662
GO:0051169	nuclear transport	biological process	69	0.0846763	0.0563372	0.0295818
GO:0006913	nucleocytoplasmic transport	biological process	68	0.0874099	0.054626	0.0152175
GO:0004175	endopeptidase activity	molecular function	67	0.132704	0.0883134	0.00732885
GO:0046034	ATP metabolic process	biological process	67	0.124772	0.0888831	0.0181954
GO:0060589	nucleoside-triphosphatase regulator activity	molecular function	65	0.134205	0.093872	0.0235703
GO:0051188	cofactor biosynthetic process	biological process	64	0.147937	0.0978328	0.0154796
GO:0030001	metal ion transport	biological process	59	0.18915	0.127471	0.0171155
GO:0000975	regulatory region DNA binding	molecular function	57	0.0928328	0.0119852	2.99027e-21
GO:0001067	regulatory region nucleic acid binding	molecular function	57	0.0928328	0.0119852	2.99027e-21
GO:0002684	positive regulation of immune system process	biological process	57	0.0797506	0.0121189	4.90645e-17
GO:0042493	response to drug	biological process	55	0.116196	0.0117217	3.2453e-31
GO:0071702	organic substance transport	biological process	55	0.188024	0.0974738	3.18922e-05
GO:0044212	transcription regulatory region DNA binding	molecular function	54	0.0965473	0.011968	2.26772e-21
GO:0052547	regulation of peptidase activity	biological process	52	0.144604	0.0744923	0.000886092
GO:0017038	protein import	biological process	51	0.118528	0.0606769	0.00281922
GO:0006446	regulation of translational initiation	biological process	50	0.0968316	0.0371028	0.000360013
GO:0050776	regulation of immune response	biological process	47	0.0850682	0.0108279	1.42795e-17
GO:0006979	response to oxidative stress	biological process	47	0.0944659	0.0535051	0.0111837
GO:0000287	magnesium ion binding	molecular function	46	0.183272	0.0853321	0.000135172
GO:0006066	alcohol metabolic process	biological process	46	0.168665	0.095272	0.00294706
GO:0052548	regulation of endopeptidase activity	biological process	46	0.142267	0.084334	0.00729582
GO:0044262	cellular carbohydrate metabolic process	biological process	46	0.159471	0.10904	0.0422766
GO:0008202	steroid metabolic process	biological process	45	0.149801	0.0919704	0.00877194
GO:0006200	ATP catabolic process	biological process	44	0.11103	0.0626469	0.00305113
GO:0006766	vitamin metabolic process	biological process	44	0.160726	0.107677	0.0155889
GO:0001666	response to hypoxia	biological process	44	0.151509	0.10925	0.0449654
GO:0009991	response to extracellular stimulus	biological process	43	0.153692	0.0968614	0.0139871
GO:0048545	response to steroid hormone stimulus	biological process	43	0.115069	0.0769716	0.0487981
GO:0050657	nucleic acid transport	biological process	42	0.103213	0.0543452	0.00641
GO:0050658	RNA transport	biological process	42	0.103213	0.0543452	0.00641
GO:0051236	establishment of RNA localization	biological process	42	0.103213	0.0543452	0.00641
GO:0003743	translation initiation factor activity	molecular function	41	0.0883755	0.0364009	0.00232195
GO:0034220	ion transmembrane transport	biological process	41	0.175995	0.117912	0.0432836
GO:0019216	regulation of lipid metabolic process	biological process	40	0.222411	0.12534	0.00977421
GO:0008237	metallopeptidase activity	molecular function	40	0.172741	0.117475	0.0356549
GO:0031667	response to nutrient levels	biological process	40	0.145966	0.0982057	0.0390255
GO:0050865	regulation of cell activation	biological process	39	0.103397	0.0117434	8.98512e-17
GO:0006302	double-strand break repair	biological process	38	0.242985	0.166096	0.0389399
GO:0002694	regulation of leukocyte activation	biological process	37	0.104389	0.0118089	2.74497e-16
GO:0070925	organelle assembly	biological process	37	0.261028	0.149803	0.0108823
GO:0051028	mRNA transport	biological process	35	0.0808193	0.0279213	0.000531314
GO:0051168	nuclear export	biological process	35	0.0744883	0.0379196	0.0168726
GO:0051249	regulation of lymphocyte activation	biological process	34	0.10566	0.0118213	9.95409e-15
GO:0031123	RNA 3'-end processing	biological process	34	0.0984855	0.0474496	0.012509
GO:0022604	regulation of cell morphogenesis	biological process	33	0.141402	0.0646586	0.00339775
GO:0006767	water-soluble vitamin metabolic process	biological process	33	0.159741	0.0940255	0.0131383
GO:0007584	response to nutrient	biological process	32	0.182619	0.10191	0.00546189
GO:0002474	antigen processing and presentation of peptide antigen via MHC class I	biological process	32	0.0481109	0.0254739	0.0380618
GO:0010212	response to ionizing radiation	biological process	32	0.131249	0.0874482	0.0437385
GO:0050867	positive regulation of cell activation	biological process	31	0.0975967	0.0114329	1.81462e-13
GO:0006694	steroid biosynthetic process	biological process	31	0.172638	0.107431	0.0462282
GO:0002696	positive regulation of leukocyte activation	biological process	30	0.101325	0.0115231	1.22694e-13
GO:0050778	positive regulation of immune response	biological process	30	0.0436965	0.00982781	2.41434e-05
GO:0031124	mRNA 3'-end processing	biological process	30	0.0772494	0.0363438	0.0348482
GO:0006869	lipid transport	biological process	29	0.228438	0.130705	0.00265971
GO:0010467	gene expression	biological process	29	0.0919918	0.0378886	0.0039783
GO:0031570	DNA integrity checkpoint	biological process	29	0.175817	0.109898	0.0087562
GO:0051251	positive regulation of lymphocyte activation	biological process	28	0.102763	0.0114398	2.22478e-13
GO:0032990	cell part morphogenesis	biological process	28	0.132078	0.0690258	0.028139
GO:0000077	DNA damage checkpoint	biological process	27	0.160432	0.0868084	0.00225906
GO:0006405	RNA export from nucleus	biological process	27	0.0670427	0.0309461	0.0300493
GO:0002253	activation of immune response	biological process	26	0.0426866	0.0098059	0.000141824
GO:0006839	mitochondrial transport	biological process	26	0.157934	0.0572286	0.00252544
GO:0007051	spindle organization	biological process	26	0.303817	0.155543	0.00570674
GO:0070838	divalent metal ion transport	biological process	26	0.168616	0.0883208	0.00913117
GO:0072511	divalent inorganic cation transport	biological process	26	0.168616	0.0883208	0.00913117
GO:0005976	polysaccharide metabolic process	biological process	25	0.189353	0.120356	0.0495343
GO:0010466	negative regulation of peptidase activity	biological process	24	0.221483	0.067852	7.6942e-06
GO:0002757	immune response-activating signal transduction	biological process	24	0.0318884	0.00950714	0.00434329
GO:0002764	immune response-regulating signaling pathway	biological process	24	0.0318884	0.00950714	0.00434329
GO:0015980	energy derivation by oxidation of organic compounds	biological process	24	0.184979	0.10496	0.0430363
GO:0072503	cellular divalent inorganic cation homeostasis	biological process	23	0.133168	0.0682934	0.0290992
GO:0006406	mRNA export from nucleus	biological process	22	0.0619925	0.0162965	0.00161736
GO:0004222	metalloendopeptidase activity	molecular function	21	0.175042	0.0859457	0.00468351
GO ID	Description	Category	Number of involved genes	Tibetan naked carp mean Ka/Ks	zebrafish mean Ka/Ks	P value
Danio rerio linkage
GO:0008152	metabolic process	biological process	1930	0.0383451	0.032911	0.00154042
GO:0044237	cellular metabolic process	biological process	1737	0.0340333	0.0283371	0.00021053
GO:0044238	primary metabolic process	biological process	1703	0.0341181	0.0287517	0.000571397
GO:0003824	catalytic activity	molecular function	1457	0.0344993	0.0300183	0.0085928
GO:0050794	regulation of cellular process	biological process	1408	0.10408	0.0842316	0.000261581
GO:0005515	protein binding	molecular function	1322	0.100856	0.0777355	9.78668e-06
GO:0043170	macromolecule metabolic process	biological process	1293	0.0285498	0.0237491	0.000767964
GO:0044260	cellular macromolecule metabolic process	biological process	1184	0.026853	0.0221736	0.0006634
GO:0071704	organic substance metabolic process	biological process	1006	0.0249308	0.02176	0.0298557
GO:0019222	regulation of metabolic process	biological process	976	0.100169	0.0817685	0.00448983
GO:0031323	regulation of cellular metabolic process	biological process	882	0.0980632	0.0786009	0.0029857
GO:0046483	heterocycle metabolic process	biological process	878	0.0219638	0.0192724	0.0498505
GO:0006725	cellular aromatic compound metabolic process	biological process	874	0.0224648	0.0194495	0.0250347
GO:0080090	regulation of primary metabolic process	biological process	856	0.0995615	0.083411	0.0188007
GO:0019538	protein metabolic process	biological process	714	0.106136	0.0771268	3.51444e-05
GO:0044281	small molecule metabolic process	biological process	673	0.0985063	0.079758	0.00967181
GO:0009058	biosynthetic process	biological process	653	0.113999	0.0911471	0.00724387
GO:0051171	regulation of nitrogen compound metabolic process	biological process	634	0.108358	0.0780579	6.77273e-05
GO:0044267	cellular protein metabolic process	biological process	622	0.100941	0.0725515	0.000103697
GO:0048518	positive regulation of biological process	biological process	621	0.103337	0.0848245	0.0203807
GO:0019219	regulation of nucleobase-containing compound metabolic process	biological process	605	0.111502	0.0796399	4.88808e-05
GO:0048522	positive regulation of cellular process	biological process	569	0.106318	0.0856589	0.0147792
GO:0044249	cellular biosynthetic process	biological process	559	0.117469	0.092113	0.00446467
GO:0043412	macromolecule modification	biological process	535	0.0966547	0.0728733	0.00169152
GO:0009056	catabolic process	biological process	526	0.0961381	0.0767414	0.0148596
GO:0048523	negative regulation of cellular process	biological process	522	0.10522	0.082013	0.0067296
GO:0006464	protein modification process	biological process	493	0.093578	0.0631175	3.17081e-05
GO:0051252	regulation of RNA metabolic process	biological process	493	0.10422	0.0811934	0.00733834
GO:0044248	cellular catabolic process	biological process	467	0.0895236	0.0684246	0.00670867
GO:2001141	regulation of RNA biosynthetic process	biological process	460	0.106238	0.0839144	0.0144966
GO:0006355	regulation of transcription, DNA-dependent	biological process	455	0.106588	0.0844638	0.0159573
GO:0016070	RNA metabolic process	biological process	436	0.0950581	0.0711329	0.00329852
GO:0009893	positive regulation of metabolic process	biological process	389	0.101903	0.0713441	0.000595763
GO:0065009	regulation of molecular function	biological process	387	0.0952072	0.0547337	4.96301e-07
GO:0031325	positive regulation of cellular metabolic process	biological process	369	0.104125	0.0734004	0.000918743
GO:0010604	positive regulation of macromolecule metabolic process	biological process	366	0.101002	0.0670325	0.000121075
GO:0042180	cellular ketone metabolic process	biological process	353	0.105951	0.0852505	0.0316833
GO:0032268	regulation of cellular protein metabolic process	biological process	340	0.0769074	0.0587589	0.0202729
GO:0006082	organic acid metabolic process	biological process	336	0.10763	0.0852754	0.0212677
GO:0019752	carboxylic acid metabolic process	biological process	333	0.108019	0.0851585	0.0234245
GO:0043436	oxoacid metabolic process	biological process	333	0.108019	0.0851585	0.0234245
GO:0050790	regulation of catalytic activity	biological process	331	0.0931202	0.0540108	7.22817e-06
GO:0045184	establishment of protein localization	biological process	304	0.0721611	0.0502907	0.00557152
GO:0065008	regulation of biological quality	biological process	303	0.136676	0.101534	0.00267557
GO:0015031	protein transport	biological process	297	0.0713934	0.0484563	0.00378046
GO:0010646	regulation of cell communication	biological process	287	0.107874	0.0852061	0.0417493
GO:0023051	regulation of signaling	biological process	283	0.106863	0.0844818	0.0431863
GO:0031324	negative regulation of cellular metabolic process	biological process	270	0.0769773	0.0584523	0.0474325
GO:0009057	macromolecule catabolic process	biological process	244	0.0766188	0.0565025	0.0322151
GO:0019899	enzyme binding	molecular function	241	0.0980548	0.0599922	2.88278e-05
GO:0009891	positive regulation of biosynthetic process	biological process	239	0.133711	0.0902111	0.00102786
GO:0006520	cellular amino acid metabolic process	biological process	236	0.0955354	0.0723265	0.0245135
GO:0016491	oxidoreductase activity	molecular function	235	0.180954	0.128226	0.00329442
GO:0031328	positive regulation of cellular biosynthetic process	biological process	233	0.131883	0.0917432	0.00332493
GO:0051173	positive regulation of nitrogen compound metabolic process	biological process	232	0.144385	0.0935025	0.000473957
GO:0044265	cellular macromolecule catabolic process	biological process	232	0.0752799	0.0508675	0.00870633
GO:0006396	RNA processing	biological process	228	0.0770489	0.0579821	0.0420549
GO:0045935	positive regulation of nucleobase-containing compound metabolic process	biological process	226	0.143264	0.0886783	0.000146902
GO:0031399	regulation of protein modification process	biological process	223	0.0708396	0.0440164	0.00166177
GO:0044093	positive regulation of molecular function	biological process	218	0.101479	0.0614661	0.00033597
GO:0006793	phosphorus metabolic process	biological process	213	0.0942209	0.0486112	5.41656e-06
GO:0006796	phosphate-containing compound metabolic process	biological process	213	0.0942209	0.0486112	5.41656e-06
GO:0006357	regulation of transcription from RNA polymerase II promoter	biological process	213	0.12487	0.0737834	0.000133776
GO:0010557	positive regulation of macromolecule biosynthetic process	biological process	212	0.133251	0.0936237	0.0044399
GO:0051726	regulation of cell cycle	biological process	212	0.0776068	0.055866	0.0161836
GO:0022402	cell cycle process	biological process	206	0.0941113	0.065326	0.00507845
GO:0010628	positive regulation of gene expression	biological process	202	0.127023	0.086421	0.00234097
GO:0051254	positive regulation of RNA metabolic process	biological process	201	0.139333	0.0855918	0.000196602
GO:0006508	proteolysis	biological process	196	0.101535	0.0703329	0.00799632
GO:0006886	intracellular protein transport	biological process	190	0.0598375	0.0405956	0.0191004
GO:0045893	positive regulation of transcription, DNA-dependent	biological process	184	0.144879	0.0952187	0.00138188
GO:0043085	positive regulation of catalytic activity	biological process	182	0.103177	0.0553597	7.28587e-05
GO:0016788	hydrolase activity, acting on ester bonds	molecular function	181	0.139308	0.0764922	7.04908e-06
GO:0009890	negative regulation of biosynthetic process	biological process	179	0.0845189	0.0568979	0.0151149
GO:0031327	negative regulation of cellular biosynthetic process	biological process	177	0.0846989	0.0575441	0.0188989
GO:0010558	negative regulation of macromolecule biosynthetic process	biological process	171	0.0847708	0.0605527	0.0376401
GO:2000113	negative regulation of cellular macromolecule biosynthetic process	biological process	168	0.0855622	0.0615789	0.0432941
GO:0032774	RNA biosynthetic process	biological process	164	0.136719	0.0813871	0.000675247
GO:0051336	regulation of hydrolase activity	biological process	163	0.127878	0.0637209	3.25296e-05
GO:0016310	phosphorylation	biological process	161	0.0743499	0.0483605	0.0147587
GO:0044092	negative regulation of molecular function	biological process	161	0.0935292	0.0610672	0.0161193
GO:0030234	enzyme regulator activity	molecular function	154	0.0940059	0.0533232	0.00154649
GO:0032270	positive regulation of cellular protein metabolic process	biological process	151	0.0561533	0.0355131	0.0173891
GO:0042592	homeostatic process	biological process	149	0.175184	0.124853	0.00990554
GO:0005102	receptor binding	molecular function	146	0.0892274	0.0605726	0.0138433
GO:0008233	peptidase activity	molecular function	141	0.122118	0.081698	0.00736362
GO:0009628	response to abiotic stimulus	biological process	140	0.11415	0.0636002	0.000184633
GO:0031401	positive regulation of protein modification process	biological process	132	0.0669004	0.0394535	0.00799709
GO:0051186	cofactor metabolic process	biological process	131	0.138895	0.0769858	0.000215488
GO:0060548	negative regulation of cell death	biological process	131	0.174652	0.126645	0.0354262
GO:0043069	negative regulation of programmed cell death	biological process	128	0.173139	0.125871	0.0339927
GO:0006605	protein targeting	biological process	127	0.0710522	0.0417941	0.0102582
GO:0051338	regulation of transferase activity	biological process	126	0.0636918	0.0374712	0.0247919
GO:0043066	negative regulation of apoptotic process	biological process	126	0.175675	0.130007	0.0452965
GO:0010564	regulation of cell cycle process	biological process	125	0.0824698	0.0448763	0.000694332
GO:0031329	regulation of cellular catabolic process	biological process	123	0.103565	0.0648186	0.0110159
GO:0022403	cell cycle phase	biological process	121	0.0857949	0.0578504	0.0275949
GO:0044283	small molecule biosynthetic process	biological process	119	0.138898	0.0872838	0.00227746
GO:0018193	peptidyl-amino acid modification	biological process	118	0.0857212	0.0564419	0.0171567
GO:0051603	proteolysis involved in cellular protein catabolic process	biological process	117	0.080552	0.0442826	0.00509126
GO:0048610	cellular process involved in reproduction	biological process	117	0.109327	0.0732709	0.0299458
GO:0006732	coenzyme metabolic process	biological process	116	0.119015	0.0713084	0.00284335
GO:0008610	lipid biosynthetic process	biological process	116	0.142739	0.104688	0.0449435
GO:0045944	positive regulation of transcription from RNA polymerase II promoter	biological process	113	0.122424	0.0792968	0.0145395
GO:0000988	protein binding transcription factor activity	molecular function	113	0.0956499	0.0616115	0.0146453
GO:0000989	transcription factor binding transcription factor activity	molecular function	112	0.0871537	0.0543482	0.0120194
GO:0003712	transcription cofactor activity	molecular function	109	0.0874664	0.053009	0.0106192
GO:0009069	serine family amino acid metabolic process	biological process	108	0.0794712	0.0563656	0.0481689
GO:0043632	modification-dependent macromolecule catabolic process	biological process	107	0.0757767	0.036385	0.00107846
GO:0019941	modification-dependent protein catabolic process	biological process	106	0.076253	0.0368607	0.00117725
GO:0006511	ubiquitin-dependent protein catabolic process	biological process	104	0.0780465	0.0390796	0.0019917
GO:0009605	response to external stimulus	biological process	103	0.135659	0.0520517	1.4924e-05
GO:0051345	positive regulation of hydrolase activity	biological process	95	0.132684	0.0673282	0.000813483
GO:0048878	chemical homeostasis	biological process	89	0.169616	0.121913	0.0498404
GO:0071156	regulation of cell cycle arrest	biological process	84	0.0824971	0.046778	0.00910621
GO:0008380	RNA splicing	biological process	84	0.048547	0.0272369	0.0463298
GO:0008283	cell proliferation	biological process	83	0.128842	0.0845899	0.0137314
GO:0016053	organic acid biosynthetic process	biological process	82	0.12065	0.0817106	0.0409124
GO:0046394	carboxylic acid biosynthetic process	biological process	82	0.12065	0.0817106	0.0409124
GO:0006140	regulation of nucleotide metabolic process	biological process	79	0.14422	0.0710277	0.00270226
GO:0044282	small molecule catabolic process	biological process	78	0.126525	0.0823478	0.0326529
GO:0030811	regulation of nucleotide catabolic process	biological process	73	0.142352	0.0703602	0.00436262
GO:0033121	regulation of purine nucleotide catabolic process	biological process	73	0.142352	0.0703602	0.00436262
GO:0042578	phosphoric ester hydrolase activity	molecular function	72	0.163232	0.0715589	0.000145252
GO:0009066	aspartate family amino acid metabolic process	biological process	70	0.130834	0.0851907	0.0276897
GO:0006612	protein targeting to membrane	biological process	70	0.0516085	0.0193756	0.0316398
GO:0051169	nuclear transport	biological process	69	0.0781708	0.0339521	0.00026117
GO:0006913	nucleocytoplasmic transport	biological process	68	0.0785541	0.0358578	0.000578985
GO:0051301	cell division	biological process	67	0.103497	0.0638012	0.0181404
GO:0010498	proteasomal protein catabolic process	biological process	67	0.0738881	0.0410293	0.0287793
GO:0031396	regulation of protein ubiquitination	biological process	66	0.0801578	0.0251563	2.8561e-05
GO:0008047	enzyme activator activity	molecular function	66	0.132144	0.0556718	0.000250926
GO:0043161	proteasomal ubiquitin-dependent protein catabolic process	biological process	66	0.0747346	0.0409965	0.0263853
GO:0006979	response to oxidative stress	biological process	66	0.116508	0.0690033	0.0384237
GO:0060589	nucleoside-triphosphatase regulator activity	molecular function	65	0.126361	0.0631358	0.00581329
GO:0009314	response to radiation	biological process	63	0.164778	0.11144	0.0471564
GO:0072599	establishment of protein localization in endoplasmic reticulum	biological process	62	0.0256284	0.00520329	0.0329354
GO:0006613	cotranslational protein targeting to membrane	biological process	62	0.0254883	0.00542966	0.0370896
GO:0009118	regulation of nucleoside metabolic process	biological process	61	0.150674	0.0620052	0.000507565
GO:0033124	regulation of GTP catabolic process	biological process	61	0.150674	0.0620052	0.000507565
GO:0006614	SRP-dependent cotranslational protein targeting to membrane	biological process	61	0.0254322	0.0054177	0.0370896
GO:0043087	regulation of GTPase activity	biological process	60	0.15321	0.0625135	0.000473776
GO:0030695	GTPase regulator activity	molecular function	60	0.131012	0.05999	0.00232386
GO:0009790	embryo development	biological process	60	0.193759	0.112955	0.00364539
GO:0016791	phosphatase activity	molecular function	58	0.179884	0.0521744	2.29299e-07
GO:0051347	positive regulation of transferase activity	biological process	58	0.0719833	0.0290817	0.0109122
GO:0004518	nuclease activity	molecular function	56	0.12252	0.0722979	0.0129093
GO:0016757	transferase activity, transferring glycosyl groups	molecular function	55	0.0946994	0.0520453	0.0271856
GO:0051270	regulation of cellular component movement	biological process	55	0.0962888	0.0552481	0.0366154
GO:0044087	regulation of cellular component biogenesis	biological process	53	0.204438	0.097257	0.00183977
GO:0043566	structure-specific DNA binding	molecular function	52	0.13131	0.0719539	0.011054
GO:0000075	cell cycle checkpoint	biological process	52	0.103736	0.0606351	0.0207785
GO:0016311	dephosphorylation	biological process	48	0.199061	0.0488468	1.53899e-08
GO:0051493	regulation of cytoskeleton organization	biological process	48	0.0469754	0.0162319	0.00804186
GO:0043434	response to peptide hormone stimulus	biological process	48	0.0709429	0.0303364	0.0165431
GO:0006352	transcription initiation, DNA-dependent	biological process	47	0.245139	0.100371	4.0632e-05
GO:0006979	response to oxidative stress	biological process	47	0.116369	0.0522246	0.00226125
GO:0008022	protein C-terminus binding	molecular function	47	0.138846	0.080477	0.0253062
GO:0006650	glycerophospholipid metabolic process	biological process	46	0.171058	0.0860148	0.0195209
GO:0001558	regulation of cell growth	biological process	46	0.145609	0.0887839	0.0405004
GO:0008234	cysteine-type peptidase activity	molecular function	45	0.289294	0.135402	0.00159326
GO:0001666	response to hypoxia	biological process	44	0.116579	0.0583865	0.00845266
GO:0043543	protein acylation	biological process	44	0.0964541	0.0521971	0.0452507
GO:0005083	small GTPase regulator activity	molecular function	43	0.189797	0.0738678	0.000718739
GO:0009991	response to extracellular stimulus	biological process	43	0.159767	0.0552423	0.00200797
GO:0006935	chemotaxis	biological process	43	0.153353	0.0632217	0.0164313
GO:0042330	taxis	biological process	43	0.153353	0.0632217	0.0164313
GO:0051098	regulation of binding	biological process	43	0.0928298	0.0475402	0.0438981
GO:0031397	negative regulation of protein ubiquitination	biological process	42	0.0579033	0.00610396	2.03139e-07
GO:0050657	nucleic acid transport	biological process	42	0.102939	0.0512004	0.012143
GO:0050658	RNA transport	biological process	42	0.102939	0.0512004	0.012143
GO:0051236	establishment of RNA localization	biological process	42	0.102939	0.0512004	0.012143
GO:2000241	regulation of reproductive process	biological process	42	0.0731619	0.0300918	0.0140811
GO:0009055	electron carrier activity	molecular function	42	0.171064	0.100578	0.0175077
GO:0070646	protein modification by small protein removal	biological process	41	0.122698	0.0316166	1.42237e-05
GO:0031667	response to nutrient levels	biological process	40	0.165327	0.0567285	0.00195835
GO:0019884	antigen processing and presentation of exogenous antigen	biological process	40	0.0300801	0.00683769	0.0147678
GO:0019216	regulation of lipid metabolic process	biological process	40	0.0829722	0.0447824	0.049084
GO:0031625	ubiquitin protein ligase binding	molecular function	39	0.0909532	0.0417119	0.0105915
GO:0044389	small conjugating protein ligase binding	molecular function	39	0.0909532	0.0417119	0.0105915
GO:0006470	protein dephosphorylation	biological process	38	0.212207	0.0638693	7.38533e-06
GO:0008565	protein transporter activity	molecular function	38	0.0950457	0.0241998	8.56043e-06
GO:0009792	embryo development ending in birth or egg hatching	biological process	38	0.205262	0.120892	0.00839028
GO:0002478	antigen processing and presentation of exogenous peptide antigen	biological process	38	0.0336434	0.00711952	0.0116749
GO:0043009	chordate embryonic development	biological process	37	0.193894	0.116306	0.0167912
GO:0043547	positive regulation of GTPase activity	biological process	36	0.163072	0.0656581	0.00195729
GO:0008757	S-adenosylmethionine-dependent methyltransferase activity	molecular function	36	0.106693	0.0611772	0.0458087
GO:0031145	anaphase-promoting complex-dependent proteasomal ubiquitin-dependent protein catabolic process	biological process	36	0.0462855	0.0187628	0.0462934
GO:0051168	nuclear export	biological process	35	0.119862	0.0338404	2.64445e-05
GO:0004721	phosphoprotein phosphatase activity	molecular function	35	0.234593	0.0785401	5.28328e-05
GO:0016758	transferase activity, transferring hexosyl groups	molecular function	35	0.0943124	0.0298251	0.00135754
GO:0051028	mRNA transport	biological process	35	0.12158	0.0528851	0.00755091
GO:0009072	aromatic amino acid family metabolic process	biological process	35	0.130319	0.0559062	0.00867207
GO:0001701	in utero embryonic development	biological process	35	0.206152	0.1295	0.0297466
GO:0042393	histone binding	molecular function	34	0.0787955	0.0137124	1.84448e-06
GO:0005096	GTPase activator activity	molecular function	34	0.191063	0.0665923	0.000404251
GO:0032868	response to insulin stimulus	biological process	34	0.0671855	0.0133473	0.000631934
GO:0016579	protein deubiquitination	biological process	34	0.0799625	0.0266445	0.00293327
GO:0016790	thiolester hydrolase activity	molecular function	34	0.122977	0.0470016	0.0157719
GO:0032318	regulation of Ras GTPase activity	biological process	33	0.268788	0.0833657	0.000257813
GO:0051020	GTPase binding	molecular function	33	0.0473784	0.0131556	0.00785356
GO:0007584	response to nutrient	biological process	32	0.167898	0.0485324	0.00113412
GO:0022904	respiratory electron transport chain	biological process	32	0.143529	0.0544434	0.0209992
GO:0051187	cofactor catabolic process	biological process	32	0.100527	0.0464604	0.0334161
GO:0071375	cellular response to peptide hormone stimulus	biological process	32	0.0520757	0.019546	0.0403227
GO:0003714	transcription corepressor activity	molecular function	31	0.105059	0.0433002	0.00910889
GO:0016627	oxidoreductase activity, acting on the CH-CH group of donors	molecular function	31	0.267308	0.114906	0.01183
GO:0043254	regulation of protein complex assembly	biological process	31	0.214205	0.125209	0.0346353
GO:0042277	peptide binding	molecular function	31	0.0525103	0.0232755	0.0365145
GO:0032869	cellular response to insulin stimulus	biological process	30	0.0549609	0.0132631	0.00624997
GO:0051056	regulation of small GTPase mediated signal transduction	biological process	30	0.128775	0.0472593	0.021587
GO:0007411	axon guidance	biological process	29	0.269495	0.038017	2.94516e-05
GO:0019362	pyridine nucleotide metabolic process	biological process	29	0.0838554	0.0293065	0.00190407
GO:0072524	pyridine-containing compound metabolic process	biological process	29	0.0838554	0.0293065	0.00190407
GO:0031570	DNA integrity checkpoint	biological process	29	0.173706	0.0767675	0.00444051
GO:0046474	glycerophospholipid biosynthetic process	biological process	29	0.175207	0.0792915	0.0153862
GO:0031267	small GTPase binding	molecular function	29	0.0462553	0.0147155	0.0233555
GO:0006099	tricarboxylic acid cycle	biological process	29	0.0956098	0.0429343	0.0343076
GO:0046356	acetyl-CoA catabolic process	biological process	29	0.0956098	0.0429343	0.0343076
GO:0071103	DNA conformation change	biological process	28	0.089816	0.0372107	0.00547694
GO:0004519	endonuclease activity	molecular function	28	0.131023	0.049997	0.00580923
GO:0034599	cellular response to oxidative stress	biological process	28	0.123303	0.0538328	0.0174961
GO:0003697	single-stranded DNA binding	molecular function	28	0.143081	0.08318	0.0469298
GO:0046496	nicotinamide nucleotide metabolic process	biological process	27	0.0814418	0.0292639	0.00335949
GO:0015077	monovalent inorganic cation transmembrane transporter activity	molecular function	27	0.0859514	0.0125584	0.00530963
GO:0045637	regulation of myeloid cell differentiation	biological process	27	0.141206	0.0571065	0.00659426
GO:0000077	DNA damage checkpoint	biological process	27	0.172816	0.0813128	0.00783983
GO:0006405	RNA export from nucleus	biological process	27	0.107113	0.0392966	0.012698
GO:0017016	Ras GTPase binding	molecular function	27	0.0528475	0.0147923	0.0139534
GO:0004527	exonuclease activity	molecular function	27	0.100334	0.0546846	0.0277238
GO:0071214	cellular response to abiotic stimulus	biological process	26	0.238812	0.026508	1.46993e-08
GO:0032320	positive regulation of Ras GTPase activity	biological process	26	0.265133	0.0736128	0.000105468
GO:0004221	ubiquitin thiolesterase activity	molecular function	26	0.109422	0.0256802	0.000488685
GO:0006544	glycine metabolic process	biological process	26	0.171516	0.0655821	0.000964805
GO:0016667	oxidoreductase activity, acting on a sulfur group of donors	molecular function	26	0.40852	0.145121	0.00160345
GO:0002237	response to molecule of bacterial origin	biological process	26	0.102107	0.0430736	0.0142573
GO:0035303	regulation of dephosphorylation	biological process	26	0.166317	0.0662625	0.0154067
GO:0014070	response to organic cyclic compound	biological process	26	0.178663	0.0745012	0.016174
GO:0045454	cell redox homeostasis	biological process	26	0.16432	0.0700303	0.0210047
GO:0006720	isoprenoid metabolic process	biological process	25	0.146665	0.0691534	0.0136912
GO:0043433	negative regulation of sequence-specific DNA binding transcription factor activity	biological process	25	0.187763	0.0508497	0.0161522
GO:0051427	hormone receptor binding	molecular function	24	0.0596936	0.00595565	7.16675e-05
GO:0006563	L-serine metabolic process	biological process	24	0.15874	0.0603753	0.00114354
GO:0016798	hydrolase activity, acting on glycosyl bonds	molecular function	24	0.366523	0.166588	0.00459276
GO:0043393	regulation of protein binding	biological process	24	0.115541	0.0282896	0.00557001
GO:0032496	response to lipopolysaccharide	biological process	24	0.0976313	0.0387918	0.0153252
GO:0000082	G1/S transition of mitotic cell cycle	biological process	23	0.149496	0.0596482	0.000180735
GO:0010921	regulation of phosphatase activity	biological process	23	0.16815	0.0554365	0.00463409
GO:0006570	tyrosine metabolic process	biological process	23	0.152387	0.0487681	0.00991894
GO:0040013	negative regulation of locomotion	biological process	23	0.0886655	0.0252131	0.0270761
GO:0032147	activation of protein kinase activity	biological process	23	0.0607885	0.0186582	0.0468292
GO:0006566	threonine metabolic process	biological process	22	0.14723	0.0432618	0.000171228
GO:0015078	hydrogen ion transmembrane transporter activity	molecular function	21	0.12655	0.0137255	0.00733351
