# Supplementary material for: Genomic signature of highland adaptation in fish: a case study in Tibetan Schizothoracinae species
Source: BMC Genomics. 2017 Dec 6;18:948. doi: 10.1186/s12864-017-4352-8 (PMC5718033; doi:10.1186/s12864-017-4352-8)
Supplement: Supplementary file 8 — Positively selected genes (PSGs) identified in G. p. ganzihonensis. (XLS 64 kb) [file 12864_2017_4352_MOESM8_ESM.xls]

## Sheet: Sheet1
Table S5. Positively selected genes (PSGs) identified in G. p. ganzihonensis.
Gene name	Gene description	P-value
bmper	BMP binding endothelial regulator	2.75e-09
mt-cyb	cytochrome b, mitochondrial	4.4e-09
FCGBP	Fc fragment of IgG binding protein	8.8e-09
ncoa2	nuclear receptor coactivator 2	1.375e-08
p4ha3	prolyl 4-hydroxylase, alpha polypeptide III	2.2e-08
UBE2Z	Ubiquitin-Conjugating Enzyme E2Z	3.3e-08
itga8	integrin, alpha 8	3.96e-08
atp13a	ATPase type 13A	1.0725e-07
roraa	RAR-related orphan receptor A, paralog a	1.1715e-07
hdgfrp2	hepatoma-derived growth factor, related protein 2	1.958e-07
CCDC104	Coiled-Coil Domain Containing 104	5.236e-07
kcng1	potassium voltage-gated channel, subfamily G, member 1	1.01915e-06
drd3	dopamine receptor D3	1.08405e-06
mgat5	mannoside acetylglucosaminyltransferase 5	1.98385e-06
sema6a	sema domain, transmembrane domain (TM), and cytoplasmic domain, (semaphorin) 6A	2.2748e-06
SPECC1	sperm antigen with calponin homology and coiled-coil domains 1	2.4444e-06
PLEKHA2	pleckstrin homology domain containing, family A (phosphoinositide binding specific) member 2	2.9194e-06
SECISBP2L	SECIS binding protein 2-like	4.6321e-06
chrna3	cholinergic receptor, nicotinic, alpha 3	4.7916e-06
LAMB3	laminin, beta 3	4.81305e-06
ptprdb	protein tyrosine phosphatase, receptor type, D, b	6.2601e-06
MLF2	Myeloid Leukemia Factor 2	6.49e-06
ddb2	damage-specific DNA binding protein 2	6.68305e-06
megf11	multiple EGF-like-domains 11	7.44865e-06
uba2	ubiquitin-like modifier activating enzyme 2	8.17465e-06
CASP7	caspase 7	9.2136e-06
rcn3	reticulocalbin 3, EF-hand calcium binding domain	9.89065e-06
nup214	nucleoporin 214	1.17717e-05
rlf	rearranged L-myc fusion	1.2314e-05
atrx	alpha thalassemia/mental retardation syndrome X-linked homolog (human)	1.32022e-05
TAB3	TGF-beta activated kinase 1/MAP3K7 binding protein 3	1.45044e-05
tfap2d	transcription factor AP-2 delta (activating enhancer binding protein 2 delta)	1.49595e-05
BRPF1	bromodomain and PHD finger containing, 1	1.51525e-05
smad9	MAD homolog 9 (Drosophila)	1.58686e-05
acot13	acyl-CoA thioesterase 13	2.29873e-05
col4a5	collagen, type IV, alpha 5 (Alport syndrome)	2.3579e-05
TBC1D13	TBC1 domain family, member 13	2.3579e-05
hrsp12	heat-responsive protein 12	2.61036e-05
zfand3	zinc finger, AN1-type domain 3	2.77453e-05
ARHGAP40	Rho GTPase activating protein 40	2.82634e-05
lrp1b	low density lipoprotein receptor-related protein 1b	2.94613e-05
fat3a	FAT atypical cadherin 3a	3.6025e-05
col10a1	collagen, type X, alpha 1	3.77344e-05
ical1	islet cell autoantigen 1-like	4.24501e-05
DXO	decapping exoribonuclease	4.39802e-05
pcca	propionyl-Coenzyme A carboxylase, alpha polypeptide	5.85767e-05
ift140	intraflagellar transport 140 homolog (Chlamydomonas)	6.41212e-05
fam175b	family with sequence similarity 175, member B	7.14989e-05
cnga5	cyclic nucleotide gated channel alpha 5	7.23311e-05
CHST13	Carbohydrate (Chondroitin 4) Sulfotransferase	8.646e-05
nostrin	nitric oxide synthase trafficker	8.75749e-05
usp36	ubiquitin specific peptidase 36	9.51632e-05
ccdc88aa	coiled-coil domain containing 88Aa	9.55224e-05
aspm	asp (abnormal spindle)-like, microcephaly associated (Drosophila)	9.69749e-05
IFT52	Intraflagellar Transport 52 Homolog (Chlamydomonas)	0.00010307
col8a2	collagen, type VIII, alpha 2	0.000107703
sspn	sarcospan (Kras oncogene-associated gene)	0.000111635
CKAP4	Cytoskeleton-Associated Protein 4	0.0001166
TLR3	toll-like receptor 3	0.000124548
RIN3	Ras And Rab Interactor 3	0.0001276
KLHL34	kelch-like family member 34	0.000128168
fam207a	family with sequence similarity 207, member A	0.000128962
abcc2	ATP-binding cassette, sub-family C (CFTR/MRP), member 2	0.000142702
egf	epidermal growth factor	0.000143107
aars2	alanyl-tRNA synthetase 2, mitochondrial (putative)	0.000147007
dnajc12	DnaJ (Hsp40) homolog, subfamily C, member 12	0.000150527
SEMA4D	sema domain, immunoglobulin domain (Ig), transmembrane domain (TM) and short cytoplasmic domain, (semaphorin) 4D	0.000153869
NCAPD2	Non-SMC Condensin I Complex, Subunit D2	0.0001551
SSTR5	somatostatin receptor 5	0.000155213
PARP9	poly (ADP-ribose) polymerase family, member 9	0.000183537
tnw	tenascin W	0.000199775
TNIP2	TNFAIP3 interacting protein 2	0.000210868
ddx24	DEAD (Asp-Glu-Ala-Asp) box polypeptide 24	0.000214862
col9a2	procollagen, type IX, alpha 2	0.000217758
dcaf15	DDB1 and CUL4 associated factor 15	0.000234741
csf3r	colony stimulating factor 3 receptor (granulocyte)	0.000249201
wdr78	WD repeat domain 78	0.000264664
ACP2	Acid Phosphatase 2, Lysosomal	0.0002728
med16	mediator complex subunit 16	0.00027872
cbx5	chromobox homolog 5 (HP1 alpha homolog, Drosophila)	0.000283368
PBX3A	pre-B-cell leukemia transcription factor 3a	0.000287773
CD109	CD109 molecule	0.000298478
ints1	integrator complex subunit 1	0.000300513
ATAD2	ATPase family, AAA domain containing 2	0.000304114
IRF8	interferon regulatory factor 8	0.000311638
lman1	lectin, mannose-binding, 1	0.000327563
chrdl2	chordin-like 2	0.000327724
tnfrsf1b	tumor necrosis factor receptor superfamily, member 1B	0.000331867
slc12a1	solute carrier family 12, member 1	0.000340689
inpp5f	inositol polyphosphate-5-phosphatase F	0.000343727
snw1	SNW domain containing 1	0.000375491
prepl	prolyl endopeptidase-like	0.000382143
arrdc2	arrestin domain containing 2	0.000430043
slc7a2	solute carrier family 7 (cationic amino acid transporter, y+ system), member 2	0.000449846
NUS1	Nuclear Undecaprenyl Pyrophosphate Synthase 1 Homolog	0.0004587
pbx3a	pre-B-cell leukemia transcription factor 3a	0.000461481
RFC1	Replication Factor C (Activator 1) 1, 145kDa	0.000473
nefma	neurofilament, medium polypeptide a	0.000496014
sox8a	SRY (sex determining region Y)-box 8a	0.00053869
COMP	cartilage oligomeric matrix protein	0.000548181
CEP350	centrosomal protein 350kDa	0.000552773
mns1	meiosis-specific nuclear structural 1	0.000559413
jade1	jade family PHD finger 1	0.000578665
ptprc	protein tyrosine phosphatase, receptor type, C	0.000580202
ccdc85b	coiled-coil domain containing 85B	0.000585703
CDH19	cadherin 19, type 2	0.000601735
TRA2B	Transformer 2 Beta Homolog (Drosophila)	0.0006061
hsf1	heat shock transcription factor 1	0.000639626
DCHS2	dachsous cadherin-related 2	0.000646675
gdpd1	glycerophosphodiester phosphodiesterase domain containing 1	0.000705422
LPHN1	latrophilin 1	0.000711821
EPC2	Enhancer Of Polycomb Homolog 2 (Drosophila)	0.0007392
a1cf	apobec1 complementation factor	0.000756553
stab1	stabilin 1	0.000797949
SYT1A	synaptotagmin Ia	0.000801755
FAM124A	family with sequence similarity 124A	0.000812668
slc38a4	solute carrier family 38, member 4	0.000824214
eif4e2	eukaryotic translation initiation factor 4E family member 2	0.000876949
snx16	sorting nexin 16	0.000901734
nudt8	nudix (nucleoside diphosphate linked moiety X)-type motif 8	0.000937532
yes1	v-yes-1 Yamaguchi sarcoma viral oncogene homolog 1	0.00097395
CTNNBL1	Catenin, Beta Like 1	0.0009977
sgce	sarcoglycan, epsilon	0.00103133
vwf	von Willebrand factor	0.0010567
arhgef16	Rho guanine nucleotide exchange factor (GEF) 16	0.00106863
crb1	crumbs homolog 1 (Drosophila)	0.00107853
EBF3	early B-cell factor 3	0.00123581
MRPL45	Mitochondrial Ribosomal Protein L45	0.001496
GTSE	G-2 And S-Phase Expressed 1	0.001584
TCAIM	T cell activation inhabitor	0.00158401
NKRF	NF-kappa B repressing factor	0.00233782
GMPPB	GDP-Mannose Pyrophosphorylase B	0.002904
MCTS1	malignant T cell amplified sequence 1	0.00347358
AATF	apoptosis antagonizing transcription factor	0.00390459
CDK5RAP3	CDK5 Regulatory Subunit Associated Protein 3	0.004763
IL10	interleukin 10	0.00640628
EEA1	early endosome antigen 1	0.00675416
SMC5	Structural Maintenance Of Chromosomes 5	0.006853
ARL3.1	ADP-ribosylation factor-like 3, gene 1	0.00715
PLGRKT	Plasminogen Receptor, C-Terminal Lysine Transmembrane Protein	0.007568
IGHMBP2	immunoglobulin μ binding protein 2	0.00953698
LIG4	Ligase IV, DNA, ATP-Dependent	0.01254
cdca9	cell division cycle associated 9	0.01309
TRMT10C	TRNA Methyltransferase 10 Homolog C	0.01353
NDUFB6	NADH Dehydrogenase (Ubiquinone) 1 Beta Subcomplex, 6, 17kDa	0.01452
DSCC1	DNA Replication And Sister Chromatid Cohesion 1	0.01485
YY1	YY1 Transcription Factor	0.0165
APOB	Apolipoprotein B	0.01749
NBN	nibrin	0.01782
GINS4	GINS Complex Subunit 4 (Sld5 Homolog)	0.01793
AGTRAP	Angiotensin II Receptor-Associated Protein	0.01826
ZNF408	Zinc Finger Protein 408	0.0187
MLST8	MTOR Associated Protein, LST8 Homolog	0.01969
MMS22L	MMS22-Like, DNA Repair Protein	0.02453
PMPCA	Peptidase (Mitochondrial Processing) Alpha	0.02475
OGT	O-Linked N-Acetylglucosamine (GlcNAc) Transferase	0.0297
FAM175A	Family With Sequence Similarity 175, Member A	0.0352
AATF	Apoptosis Antagonizing Transcription Factor	0.03905
HAUS8	HAUS Augmin-Like Complex, Subunit 8	0.04059
DTL	Denticleless E3 Ubiquitin Protein Ligase Homolog (Drosophila)	0.04433

## Sheet: Sheet2
Table 1 Positively selected genes involved in innate immune pathway within Tibetan naked carp.
Gene name	Gene description	P-value
TLR3	toll-like receptor 3	0.000124548
IRF8	interferon regulatory factor 8	0.000311638
EBF3	early B-cell factor 3	0.00123581
TCAIM	T cell activation inhibitor	0.00158401
NKRF	NF-kappa B repressing factor	0.00233782
IL10	interleukin 10	0.00640628
